# Supplementary material for: A quantitative analysis of monochromaticity in genetic interaction networks
Source: BMC Bioinformatics. 2011 Nov 30;12(Suppl 13):S16. doi: 10.1186/1471-2105-12-S13-S16 (PMC3278832; doi:10.1186/1471-2105-12-S13-S16)
Supplement: Additional File 5 — Table S4. The degrees of monochromaticity of within-complex clusters [file 1471-2105-12-S13-S16-S5.xlsx]

## Sheet: within-complex
Table S4 The degrees of monochromaticity of within-complex clusters
protein complexes	number of positive interactions	number of negative interactions	β (degree of monochromaticity)
HAT-A4 complex	1	4	-0.6
R2TP complex	0	4	-1
Tlg1 SNARE complex	1	1	0
Cpr6-Hsc82-Sti1-Hsp82 complex	0	2	-1
COMA complex	5	7	-0.166667
Cln-Cdc28 protein kinase complex	0	3	-1
Ctf18 RFC-like complex	3	0	1
protein kinase CK2 complex	1	2	-0.333333
mitochondtrial large ribosomal subunit	0	4	-1
CPF complex	0	2	-1
delta DNA polymerase complex	0	2	-1
AP-3 adaptor complex	3	0	1
Rpd3L complex	27	5	0.6875
protein phosphatase type 2A complex	0	2	-1
SWR1 complex	26	4	0.733333
Set3C	6	0	1
Cdc73-Paf1 complex	1	1	0
AP-1 adaptor complex	1	1	0
U4-U6 x U5 tri-snRNP complex	0	4	-1
GET complex	3	0	1
COPI vesicle coat	0	3	-1
GID complex	4	2	0.333333
Golgi transport complex	5	7	-0.166667
mitochondrial pyruvate dehydrogenase complex	2	0	1
Srb-mediator complex	5	18	-0.565217
snf1 protein kinase complex	1	1	0
vacuolar proton-transporting V-type ATPase, V1 domain	4	0	1
cytosolic small ribosomal subunit	1	1	0
Elg1 RFC-like complex	0	2	-1
HOPS complex	6	1	0.714286
NuA4 histone acetyltransferase complex	3	9	-0.5
RNA polymerase I complex	0	3	-1
90S preribosome	2	9	-0.636364
RSC complex	11	4	0.466667
SAGA complex	7	18	-0.44
TRAPP complex	0	3	-1
CAF-1 complex	3	0	1
proteasome regulatory particle	1	15	-0.875
exomer complex	2	2	0
INO80 complex	3	6	-0.333333
Elongator holoenzyme complex	13	0	1
retromer complex	8	0	1
anaphase-promoting complex	0	11	-1
alpha-1,6-mannosyltransferase complex	3	2	0.2
ESCRT I complex	3	0	1
septin complex	0	3	-1
signalosome	3	1	0.5
preribosome, large subunit precursor	2	10	-0.666667
endoplasmic reticulum Sec complex	0	2	-1
cytosolic large ribosomal subunit	144	19	0.766871
prefoldin complex	3	0	1
alpha,alpha-trehalose-phosphate synthase complex (UDP-forming)	2	0	1
exosome (RNase complex)	1	1	0
COMPASS complex	4	1	0.6
snRNP U6	5	4	0.111111
putative Mdm10-Mpm1-Tom40-Yhm2 complex	0	2	-1
spliceosome	0	4	-1
commitment complex (GO)	0	6	-1
cyclin-dependent protein kinase holoenzyme complex (GO)	0	2	-1
cytoplasmic dynein complex (GO)	4	0	1
dynactin complex (GO)	3	0	1
kinesin complex (GO)	2	5	-0.428571
mitochondrial proton-transporting ATP synthase complex, coupling factor F(o) (GO)	2	0	1
mitochondrial respiratory chain complex II (GO)	2	0	1
mitochondrial sorting and assembly machinery complex (GO)	0	3	-1
monopolin complex (GO)	1	1	0
Mre11 complex (GO)	2	0	1
nuclear telomere cap complex (GO)	1	2	-0.333333
oligosaccharyl transferase complex (GO)	0	15	-1
proteasome complex (GO)	2	1	0.333333
signal peptidase complex (GO)	0	2	-1
SNARE complex (GO)	0	2	-1
TORC1 complex (GO)	1	4	-0.6
TORC2 complex (GO)	0	8	-1
ubiquitin ligase complex (GO)	3	1	0.5
vacuolar transporter chaperone complex (GO)	2	0	1
