# Supplementary material for: A quantitative analysis of monochromaticity in genetic interaction networks
Source: BMC Bioinformatics. 2011 Nov 30;12(Suppl 13):S16. doi: 10.1186/1471-2105-12-S13-S16 (PMC3278832; doi:10.1186/1471-2105-12-S13-S16)
Supplement: Additional File 7 — Table S6. The degrees of monochromaticity of between-complex clusters [file 1471-2105-12-S13-S16-S7.xlsx]

## Sheet: within-complex
Table S4 the degrees of monochromaticity of within-complex clusters
protein complexes	number of positive interactions	number of negative interactions	β (degree of monochromaticity)
HAT-A4 complex	1	4	-0.6
R2TP complex	0	4	-1
Tlg1 SNARE complex	1	1	0
Cpr6-Hsc82-Sti1-Hsp82 complex	0	2	-1
COMA complex	5	7	-0.166667
Cln-Cdc28 protein kinase complex	0	3	-1
Ctf18 RFC-like complex	3	0	1
protein kinase CK2 complex	1	2	-0.333333
mitochondtrial large ribosomal subunit	0	4	-1
CPF complex	0	2	-1
delta DNA polymerase complex	0	2	-1
AP-3 adaptor complex	3	0	1
Rpd3L complex	27	5	0.6875
protein phosphatase type 2A complex	0	2	-1
SWR1 complex	26	4	0.733333
Set3C	6	0	1
Cdc73-Paf1 complex	1	1	0
AP-1 adaptor complex	1	1	0
U4-U6 x U5 tri-snRNP complex	0	4	-1
GET complex	3	0	1
COPI vesicle coat	0	3	-1
GID complex	4	2	0.333333
Golgi transport complex	5	7	-0.166667
mitochondrial pyruvate dehydrogenase complex	2	0	1
Srb-mediator complex	5	18	-0.565217
snf1 protein kinase complex	1	1	0
vacuolar proton-transporting V-type ATPase, V1 domain	4	0	1
cytosolic small ribosomal subunit	1	1	0
Elg1 RFC-like complex	0	2	-1
HOPS complex	6	1	0.714286
NuA4 histone acetyltransferase complex	3	9	-0.5
RNA polymerase I complex	0	3	-1
90S preribosome	2	9	-0.636364
RSC complex	11	4	0.466667
SAGA complex	7	18	-0.44
TRAPP complex	0	3	-1
CAF-1 complex	3	0	1
proteasome regulatory particle	1	15	-0.875
exomer complex	2	2	0
INO80 complex	3	6	-0.333333
Elongator holoenzyme complex	13	0	1
retromer complex	8	0	1
anaphase-promoting complex	0	11	-1
alpha-1,6-mannosyltransferase complex	3	2	0.2
ESCRT I complex	3	0	1
septin complex	0	3	-1
signalosome	3	1	0.5
preribosome, large subunit precursor	2	10	-0.666667
endoplasmic reticulum Sec complex	0	2	-1
cytosolic large ribosomal subunit	144	19	0.766871
prefoldin complex	3	0	1
alpha,alpha-trehalose-phosphate synthase complex (UDP-forming)	2	0	1
exosome (RNase complex)	1	1	0
COMPASS complex	4	1	0.6
snRNP U6	5	4	0.111111
putative Mdm10-Mpm1-Tom40-Yhm2 complex	0	2	-1
spliceosome	0	4	-1
commitment complex (GO)	0	6	-1
cyclin-dependent protein kinase holoenzyme complex (GO)	0	2	-1
cytoplasmic dynein complex (GO)	4	0	1
dynactin complex (GO)	3	0	1
kinesin complex (GO)	2	5	-0.428571
mitochondrial proton-transporting ATP synthase complex, coupling factor F(o) (GO)	2	0	1
mitochondrial respiratory chain complex II (GO)	2	0	1
mitochondrial sorting and assembly machinery complex (GO)	0	3	-1
monopolin complex (GO)	1	1	0
Mre11 complex (GO)	2	0	1
nuclear telomere cap complex (GO)	1	2	-0.333333
oligosaccharyl transferase complex (GO)	0	15	-1
proteasome complex (GO)	2	1	0.333333
signal peptidase complex (GO)	0	2	-1
SNARE complex (GO)	0	2	-1
TORC1 complex (GO)	1	4	-0.6
TORC2 complex (GO)	0	8	-1
ubiquitin ligase complex (GO)	3	1	0.5
vacuolar transporter chaperone complex (GO)	2	0	1

## Sheet: between-complex
Table S6. The degrees of monochromaticity of between-complex clusters
protein complexe 1	protein complexe 2	number of positive interactions	number of negative interactions	β (degree of monochromaticity)
HAT-A4 complex	Rtg1-Rtg3 bHLH-Zip complex	2	1	0.333333
HAT-A4 complex	R2TP complex	3	1	0.5
HAT-A4 complex	Bub1-Bub3 kinase complex	0	6	-1
HAT-A4 complex	COMA complex	2	15	-0.764706
HAT-A4 complex	Cln-Cdc28 protein kinase complex	1	1	0
HAT-A4 complex	Atg11-Atg17-Atg29-Cis1 complex	1	1	0
HAT-A4 complex	Ctf18 RFC-like complex	1	7	-0.75
HAT-A4 complex	mitochondtrial large ribosomal subunit	1	3	-0.5
HAT-A4 complex	CPF complex	3	0	1
HAT-A4 complex	delta DNA polymerase complex	1	3	-0.5
HAT-A4 complex	Rpd3L complex	7	4	0.272727
HAT-A4 complex	protein phosphatase type 2A complex	0	4	-1
HAT-A4 complex	SWR1 complex	6	5	0.0909091
HAT-A4 complex	Set3C	2	0	1
HAT-A4 complex	MutSalpha complex	1	1	0
HAT-A4 complex	Cdc73-Paf1 complex	0	3	-1
HAT-A4 complex	mitochondrial small ribosomal subunit	2	2	0
HAT-A4 complex	AP-1 adaptor complex	0	2	-1
HAT-A4 complex	U4-U6 x U5 tri-snRNP complex	2	1	0.333333
HAT-A4 complex	COPI vesicle coat	3	1	0.5
HAT-A4 complex	GID complex	0	2	-1
HAT-A4 complex	mitochondrial pyruvate dehydrogenase complex	2	0	1
HAT-A4 complex	Srb-mediator complex	3	8	-0.454545
HAT-A4 complex	snf1 protein kinase complex	2	0	1
HAT-A4 complex	TREX complex	1	2	-0.333333
HAT-A4 complex	vacuolar proton-transporting V-type ATPase, V1 domain	5	2	0.428571
HAT-A4 complex	cytosolic small ribosomal subunit	1	4	-0.6
HAT-A4 complex	HOPS complex	2	1	0.333333
HAT-A4 complex	NuA4 histone acetyltransferase complex	4	3	0.142857
HAT-A4 complex	RNA polymerase I complex	1	8	-0.777778
HAT-A4 complex	90S preribosome	2	2	0
HAT-A4 complex	RSC complex	7	3	0.4
HAT-A4 complex	SAGA complex	9	4	0.384615
HAT-A4 complex	TRAPP complex	1	1	0
HAT-A4 complex	CAF-1 complex	0	7	-1
HAT-A4 complex	proteasome regulatory particle	3	13	-0.625
HAT-A4 complex	Ski complex	0	2	-1
HAT-A4 complex	INO80 complex	5	5	0
HAT-A4 complex	Elongator holoenzyme complex	2	4	-0.333333
HAT-A4 complex	retromer complex	2	1	0.333333
HAT-A4 complex	anaphase-promoting complex	3	6	-0.333333
HAT-A4 complex	alpha-1,6-mannosyltransferase complex	5	2	0.428571
HAT-A4 complex	ESCRT I complex	1	2	-0.333333
HAT-A4 complex	septin complex	9	2	0.636364
HAT-A4 complex	signalosome	1	1	0
HAT-A4 complex	preribosome, large subunit precursor	3	3	0
HAT-A4 complex	endoplasmic reticulum Sec complex	0	4	-1
HAT-A4 complex	HIR complex	2	9	-0.636364
HAT-A4 complex	RNA polymerase II complex	2	0	1
HAT-A4 complex	nascent polypeptide-associated complex	2	0	1
HAT-A4 complex	cytosolic large ribosomal subunit	7	18	-0.44
HAT-A4 complex	prefoldin complex	4	3	0.142857
HAT-A4 complex	alpha,alpha-trehalose-phosphate synthase complex (UDP-forming)	1	2	-0.333333
HAT-A4 complex	exosome (RNase complex)	1	1	0
HAT-A4 complex	COMPASS complex	2	1	0.333333
HAT-A4 complex	snRNP U6	4	8	-0.333333
HAT-A4 complex	putative Las17-Sla1-Vrp1 complex	1	2	-0.333333
HAT-A4 complex	putative Sit4-Sap185-Rts3-Hrk1 complex	1	2	-0.333333
HAT-A4 complex	putative Bre1-Lge1 complex	0	2	-1
HAT-A4 complex	putative Crn1-Inp52-Bsp1 complex	0	2	-1
HAT-A4 complex	putative Tub3-Gcn1-Gcn20-Gfa1-Mae1-Sam1-Clu1 complex	2	0	1
HAT-A4 complex	putative Boi2-Cdc24 complex	3	0	1
HAT-A4 complex	putative Rps0a-Rps0b complex	1	2	-0.333333
HAT-A4 complex	putative Mdm10-Mpm1-Tom40-Yhm2 complex	0	3	-1
HAT-A4 complex	putative Pkh1-Mrp8-Pil1-Lsp1 complex	1	2	-0.333333
HAT-A4 complex	putative Ssd1-Psy4-Pph3-Psy2 complex	2	2	0
HAT-A4 complex	spliceosome	2	1	0.333333
HAT-A4 complex	calcineurin complex (GO)	0	2	-1
HAT-A4 complex	chromatin assembly complex (GO)	0	6	-1
HAT-A4 complex	commitment complex (GO)	1	2	-0.333333
HAT-A4 complex	cyclin-dependent protein kinase holoenzyme complex (GO)	2	0	1
HAT-A4 complex	cytoplasmic dynein complex (GO)	2	4	-0.333333
HAT-A4 complex	dynactin complex (GO)	1	2	-0.333333
HAT-A4 complex	ESCRT III complex (GO)	0	2	-1
HAT-A4 complex	kinesin complex (GO)	3	4	-0.142857
HAT-A4 complex	Mdm10/Mdm12/Mmm1 complex (GO)	1	3	-0.5
HAT-A4 complex	mitochondrial outer membrane translocase complex (GO)	1	1	0
HAT-A4 complex	mitochondrial sorting and assembly machinery complex (GO)	1	2	-0.333333
HAT-A4 complex	mitotic checkpoint complex (GO)	1	7	-0.75
HAT-A4 complex	monopolin complex (GO)	0	9	-1
HAT-A4 complex	mRNA cap complex (GO)	1	4	-0.6
HAT-A4 complex	nuclear telomere cap complex (GO)	1	3	-0.5
HAT-A4 complex	nucleotide-excision repair factor 1 complex (GO)	3	0	1
HAT-A4 complex	oligosaccharyl transferase complex (GO)	4	3	0.142857
HAT-A4 complex	proteasome complex (GO)	3	2	0.2
HAT-A4 complex	protein phosphatase type 1 complex (GO)	2	2	0
HAT-A4 complex	ribonuclease H2 complex (GO)	1	1	0
HAT-A4 complex	ribonucleoprotein complex (GO)	2	0	1
HAT-A4 complex	SNARE complex (GO)	1	1	0
HAT-A4 complex	TORC1 complex (GO)	5	1	0.666667
HAT-A4 complex	TORC2 complex (GO)	3	3	0
HAT-A4 complex	transcription elongation factor complex (GO)	2	1	0.333333
HAT-A4 complex	ubiquitin ligase complex (GO)	1	2	-0.333333
Ubp3-Bre5 complex	R2TP complex	3	0	1
Ubp3-Bre5 complex	Tlg1 SNARE complex	0	5	-1
Ubp3-Bre5 complex	COMA complex	3	1	0.5
Ubp3-Bre5 complex	Atg11-Atg17-Atg29-Cis1 complex	2	1	0.333333
Ubp3-Bre5 complex	Ctf18 RFC-like complex	3	0	1
Ubp3-Bre5 complex	protein kinase CK2 complex	0	4	-1
Ubp3-Bre5 complex	mitochondtrial large ribosomal subunit	1	2	-0.333333
Ubp3-Bre5 complex	TRAMP complex	0	2	-1
Ubp3-Bre5 complex	delta DNA polymerase complex	1	2	-0.333333
Ubp3-Bre5 complex	snRNP U2	3	0	1
Ubp3-Bre5 complex	Rpd3L complex	11	7	0.222222
Ubp3-Bre5 complex	SWR1 complex	6	14	-0.4
Ubp3-Bre5 complex	Set3C	1	1	0
Ubp3-Bre5 complex	Cdc73-Paf1 complex	0	2	-1
Ubp3-Bre5 complex	mitochondrial small ribosomal subunit	1	2	-0.333333
Ubp3-Bre5 complex	AP-1 adaptor complex	0	2	-1
Ubp3-Bre5 complex	U4-U6 x U5 tri-snRNP complex	2	0	1
Ubp3-Bre5 complex	GET complex	0	5	-1
Ubp3-Bre5 complex	COPI vesicle coat	0	7	-1
Ubp3-Bre5 complex	GID complex	4	0	1
Ubp3-Bre5 complex	Golgi transport complex	2	1	0.333333
Ubp3-Bre5 complex	Srb-mediator complex	0	10	-1
Ubp3-Bre5 complex	snf1 protein kinase complex	1	1	0
Ubp3-Bre5 complex	TREX complex	0	3	-1
Ubp3-Bre5 complex	vacuolar proton-transporting V-type ATPase, V1 domain	1	2	-0.333333
Ubp3-Bre5 complex	cytosolic small ribosomal subunit	3	3	0
Ubp3-Bre5 complex	HOPS complex	0	5	-1
Ubp3-Bre5 complex	NuA4 histone acetyltransferase complex	6	7	-0.0769231
Ubp3-Bre5 complex	RNA polymerase I complex	2	2	0
Ubp3-Bre5 complex	90S preribosome	3	1	0.5
Ubp3-Bre5 complex	RSC complex	1	4	-0.6
Ubp3-Bre5 complex	SAGA complex	1	9	-0.8
Ubp3-Bre5 complex	TRAPP complex	2	2	0
Ubp3-Bre5 complex	CAF-1 complex	0	4	-1
Ubp3-Bre5 complex	proteasome regulatory particle	7	0	1
Ubp3-Bre5 complex	Ski complex	2	0	1
Ubp3-Bre5 complex	exomer complex	4	0	1
Ubp3-Bre5 complex	INO80 complex	6	7	-0.0769231
Ubp3-Bre5 complex	Elongator holoenzyme complex	6	0	1
Ubp3-Bre5 complex	retromer complex	1	4	-0.6
Ubp3-Bre5 complex	anaphase-promoting complex	2	0	1
Ubp3-Bre5 complex	alpha-1,6-mannosyltransferase complex	0	5	-1
Ubp3-Bre5 complex	ESCRT I complex	1	2	-0.333333
Ubp3-Bre5 complex	cAMP-dependent protein kinase complex	0	3	-1
Ubp3-Bre5 complex	septin complex	1	3	-0.5
Ubp3-Bre5 complex	preribosome, large subunit precursor	3	2	0.2
Ubp3-Bre5 complex	endoplasmic reticulum Sec complex	0	2	-1
Ubp3-Bre5 complex	RNA polymerase II complex	0	4	-1
Ubp3-Bre5 complex	cytosolic large ribosomal subunit	8	9	-0.0588235
Ubp3-Bre5 complex	RAVE complex	0	3	-1
Ubp3-Bre5 complex	prefoldin complex	2	0	1
Ubp3-Bre5 complex	COMPASS complex	3	3	0
Ubp3-Bre5 complex	snRNP U6	0	6	-1
Ubp3-Bre5 complex	putative Las17-Sla1-Vrp1 complex	0	2	-1
Ubp3-Bre5 complex	putative Crn1-Inp52-Bsp1 complex	1	1	0
Ubp3-Bre5 complex	putative Rps0a-Rps0b complex	2	0	1
Ubp3-Bre5 complex	putative Mdm10-Mpm1-Tom40-Yhm2 complex	1	1	0
Ubp3-Bre5 complex	putative Pkh1-Mrp8-Pil1-Lsp1 complex	1	2	-0.333333
Ubp3-Bre5 complex	putative Ssd1-Psy4-Pph3-Psy2 complex	1	1	0
Ubp3-Bre5 complex	spliceosome	0	2	-1
Ubp3-Bre5 complex	1,3-beta-glucan synthase complex (GO)	0	2	-1
Ubp3-Bre5 complex	calcineurin complex (GO)	0	2	-1
Ubp3-Bre5 complex	chromatin assembly complex (GO)	1	2	-0.333333
Ubp3-Bre5 complex	commitment complex (GO)	3	2	0.2
Ubp3-Bre5 complex	cyclin-dependent protein kinase holoenzyme complex (GO)	0	5	-1
Ubp3-Bre5 complex	cytoplasmic dynein complex (GO)	0	3	-1
Ubp3-Bre5 complex	dynactin complex (GO)	1	1	0
Ubp3-Bre5 complex	ESCRT III complex (GO)	0	3	-1
Ubp3-Bre5 complex	mitochondrial sorting and assembly machinery complex (GO)	2	0	1
Ubp3-Bre5 complex	mRNA cap complex (GO)	1	2	-0.333333
Ubp3-Bre5 complex	nuclear telomere cap complex (GO)	2	1	0.333333
Ubp3-Bre5 complex	nucleolar preribosome, small subunit precursor (GO)	2	0	1
Ubp3-Bre5 complex	oligosaccharyl transferase complex (GO)	5	0	1
Ubp3-Bre5 complex	phosphopyruvate hydratase complex (GO)	0	2	-1
Ubp3-Bre5 complex	proteasome complex (GO)	4	1	0.6
Ubp3-Bre5 complex	TORC1 complex (GO)	3	4	-0.142857
Ubp3-Bre5 complex	TORC2 complex (GO)	6	0	1
Ubp3-Bre5 complex	ubiquitin ligase complex (GO)	2	0	1
Csm3-Tof1 complex	Bub1-Bub3 kinase complex	0	2	-1
Csm3-Tof1 complex	COMA complex	1	1	0
Csm3-Tof1 complex	Cln-Cdc28 protein kinase complex	1	1	0
Csm3-Tof1 complex	Ctf18 RFC-like complex	0	5	-1
Csm3-Tof1 complex	delta DNA polymerase complex	0	4	-1
Csm3-Tof1 complex	Rpd3L complex	3	0	1
Csm3-Tof1 complex	SWR1 complex	2	2	0
Csm3-Tof1 complex	U4-U6 x U5 tri-snRNP complex	1	1	0
Csm3-Tof1 complex	GET complex	1	1	0
Csm3-Tof1 complex	GID complex	2	0	1
Csm3-Tof1 complex	Srb-mediator complex	1	5	-0.666667
Csm3-Tof1 complex	snf1 protein kinase complex	2	0	1
Csm3-Tof1 complex	CCAAT-binding factor complex	0	2	-1
Csm3-Tof1 complex	cytosolic small ribosomal subunit	1	1	0
Csm3-Tof1 complex	Elg1 RFC-like complex	0	3	-1
Csm3-Tof1 complex	HOPS complex	1	1	0
Csm3-Tof1 complex	NuA4 histone acetyltransferase complex	2	1	0.333333
Csm3-Tof1 complex	RNA polymerase I complex	0	3	-1
Csm3-Tof1 complex	RSC complex	1	4	-0.6
Csm3-Tof1 complex	SAGA complex	1	2	-0.333333
Csm3-Tof1 complex	CAF-1 complex	0	2	-1
Csm3-Tof1 complex	proteasome regulatory particle	2	1	0.333333
Csm3-Tof1 complex	INO80 complex	2	1	0.333333
Csm3-Tof1 complex	retromer complex	1	1	0
Csm3-Tof1 complex	preribosome, large subunit precursor	2	2	0
Csm3-Tof1 complex	Mre11 complex	0	4	-1
Csm3-Tof1 complex	cytosolic large ribosomal subunit	2	4	-0.333333
Csm3-Tof1 complex	prefoldin complex	2	0	1
Csm3-Tof1 complex	snRNP U6	4	0	1
Csm3-Tof1 complex	putative Eft1-Eft2 complex	2	1	0.333333
Csm3-Tof1 complex	putative Tub3-Gcn1-Gcn20-Gfa1-Mae1-Sam1-Clu1 complex	1	1	0
Csm3-Tof1 complex	putative Rps0a-Rps0b complex	1	1	0
Csm3-Tof1 complex	putative Ssd1-Psy4-Pph3-Psy2 complex	1	3	-0.5
Csm3-Tof1 complex	spliceosome	2	0	1
Csm3-Tof1 complex	commitment complex (GO)	1	1	0
Csm3-Tof1 complex	cyclin-dependent protein kinase holoenzyme complex (GO)	2	0	1
Csm3-Tof1 complex	cytoplasmic dynein complex (GO)	3	0	1
Csm3-Tof1 complex	dynactin complex (GO)	4	0	1
Csm3-Tof1 complex	kinesin complex (GO)	1	3	-0.5
Csm3-Tof1 complex	Mdm10/Mdm12/Mmm1 complex (GO)	2	0	1
Csm3-Tof1 complex	mitochondrial sorting and assembly machinery complex (GO)	2	0	1
Csm3-Tof1 complex	mitotic checkpoint complex (GO)	0	2	-1
Csm3-Tof1 complex	Mre11 complex (GO)	0	4	-1
Csm3-Tof1 complex	mRNA cap complex (GO)	2	0	1
Csm3-Tof1 complex	nucleotide-excision repair factor 1 complex (GO)	0	2	-1
Csm3-Tof1 complex	TORC2 complex (GO)	2	0	1
Csm3-Tof1 complex	transcription elongation factor complex (GO)	1	2	-0.333333
Csm3-Tof1 complex	ubiquitin ligase complex (GO)	1	4	-0.6
Rtg1-Rtg3 bHLH-Zip complex	COMA complex	2	3	-0.2
Rtg1-Rtg3 bHLH-Zip complex	AP-3 adaptor complex	0	2	-1
Rtg1-Rtg3 bHLH-Zip complex	Rpd3L complex	1	4	-0.6
Rtg1-Rtg3 bHLH-Zip complex	SWR1 complex	6	1	0.714286
Rtg1-Rtg3 bHLH-Zip complex	Set3C	0	4	-1
Rtg1-Rtg3 bHLH-Zip complex	mitochondrial small ribosomal subunit	1	2	-0.333333
Rtg1-Rtg3 bHLH-Zip complex	U4-U6 x U5 tri-snRNP complex	1	1	0
Rtg1-Rtg3 bHLH-Zip complex	GET complex	0	2	-1
Rtg1-Rtg3 bHLH-Zip complex	COPI vesicle coat	2	0	1
Rtg1-Rtg3 bHLH-Zip complex	GID complex	3	0	1
Rtg1-Rtg3 bHLH-Zip complex	Srb-mediator complex	0	3	-1
Rtg1-Rtg3 bHLH-Zip complex	snf1 protein kinase complex	0	2	-1
Rtg1-Rtg3 bHLH-Zip complex	CCAAT-binding factor complex	2	0	1
Rtg1-Rtg3 bHLH-Zip complex	cytosolic small ribosomal subunit	1	1	0
Rtg1-Rtg3 bHLH-Zip complex	NuA4 histone acetyltransferase complex	2	2	0
Rtg1-Rtg3 bHLH-Zip complex	90S preribosome	2	3	-0.2
Rtg1-Rtg3 bHLH-Zip complex	RSC complex	2	6	-0.5
Rtg1-Rtg3 bHLH-Zip complex	SAGA complex	2	5	-0.428571
Rtg1-Rtg3 bHLH-Zip complex	eukaryotic translation initiation factor 2B complex	0	2	-1
Rtg1-Rtg3 bHLH-Zip complex	INO80 complex	6	1	0.714286
Rtg1-Rtg3 bHLH-Zip complex	Elongator holoenzyme complex	5	0	1
Rtg1-Rtg3 bHLH-Zip complex	retromer complex	2	1	0.333333
Rtg1-Rtg3 bHLH-Zip complex	anaphase-promoting complex	3	1	0.5
Rtg1-Rtg3 bHLH-Zip complex	septin complex	0	4	-1
Rtg1-Rtg3 bHLH-Zip complex	preribosome, large subunit precursor	2	2	0
Rtg1-Rtg3 bHLH-Zip complex	endoplasmic reticulum Sec complex	0	2	-1
Rtg1-Rtg3 bHLH-Zip complex	HIR complex	2	1	0.333333
Rtg1-Rtg3 bHLH-Zip complex	cytosolic large ribosomal subunit	3	5	-0.25
Rtg1-Rtg3 bHLH-Zip complex	prefoldin complex	0	2	-1
Rtg1-Rtg3 bHLH-Zip complex	snRNP U6	2	1	0.333333
Rtg1-Rtg3 bHLH-Zip complex	putative Tub3-Gcn1-Gcn20-Gfa1-Mae1-Sam1-Clu1 complex	2	4	-0.333333
Rtg1-Rtg3 bHLH-Zip complex	putative Ssd1-Psy4-Pph3-Psy2 complex	0	2	-1
Rtg1-Rtg3 bHLH-Zip complex	putative Nqm1-Tal1 complex	1	1	0
Rtg1-Rtg3 bHLH-Zip complex	spliceosome	0	2	-1
Rtg1-Rtg3 bHLH-Zip complex	1,3-beta-glucan synthase complex (GO)	1	1	0
Rtg1-Rtg3 bHLH-Zip complex	cyclin-dependent protein kinase holoenzyme complex (GO)	0	3	-1
Rtg1-Rtg3 bHLH-Zip complex	dynactin complex (GO)	0	2	-1
Rtg1-Rtg3 bHLH-Zip complex	mitochondrial outer membrane translocase complex (GO)	2	0	1
Rtg1-Rtg3 bHLH-Zip complex	nucleotide-excision repair factor 1 complex (GO)	1	1	0
Rtg1-Rtg3 bHLH-Zip complex	proteasome complex (GO)	1	1	0
Rtg1-Rtg3 bHLH-Zip complex	ribonuclease H2 complex (GO)	1	1	0
Rtg1-Rtg3 bHLH-Zip complex	TORC1 complex (GO)	0	4	-1
Rtg1-Rtg3 bHLH-Zip complex	TORC2 complex (GO)	0	4	-1
Rtg1-Rtg3 bHLH-Zip complex	translocon complex (GO)	0	2	-1
Rtg1-Rtg3 bHLH-Zip complex	ubiquitin ligase complex (GO)	1	2	-0.333333
R2TP complex	Cpr6-Hsc82-Sti1-Hsp82 complex	1	1	0
R2TP complex	COMA complex	1	2	-0.333333
R2TP complex	Cln-Cdc28 protein kinase complex	1	2	-0.333333
R2TP complex	HDA complex	1	1	0
R2TP complex	Ctf18 RFC-like complex	2	0	1
R2TP complex	protein kinase CK2 complex	0	3	-1
R2TP complex	TRAMP complex	2	1	0.333333
R2TP complex	CPF complex	2	2	0
R2TP complex	delta DNA polymerase complex	1	3	-0.5
R2TP complex	Rpd3L complex	3	3	0
R2TP complex	protein phosphatase type 2A complex	1	1	0
R2TP complex	SWR1 complex	3	0	1
R2TP complex	Cdc73-Paf1 complex	1	2	-0.333333
R2TP complex	U4-U6 x U5 tri-snRNP complex	1	2	-0.333333
R2TP complex	GID complex	3	5	-0.25
R2TP complex	Golgi transport complex	1	3	-0.5
R2TP complex	mitochondrial pyruvate dehydrogenase complex	3	0	1
R2TP complex	Srb-mediator complex	3	4	-0.142857
R2TP complex	snf1 protein kinase complex	0	2	-1
R2TP complex	TREX complex	1	1	0
R2TP complex	cytosolic small ribosomal subunit	4	0	1
R2TP complex	Elg1 RFC-like complex	2	0	1
R2TP complex	HOPS complex	2	0	1
R2TP complex	NuA4 histone acetyltransferase complex	3	1	0.5
R2TP complex	RNA polymerase I complex	1	1	0
R2TP complex	90S preribosome	3	3	0
R2TP complex	RSC complex	5	1	0.666667
R2TP complex	SAGA complex	4	0	1
R2TP complex	TRAPP complex	0	2	-1
R2TP complex	proteasome regulatory particle	2	1	0.333333
R2TP complex	Ski complex	3	0	1
R2TP complex	INO80 complex	2	0	1
R2TP complex	Elongator holoenzyme complex	1	6	-0.714286
R2TP complex	retromer complex	0	6	-1
R2TP complex	alpha-1,6-mannosyltransferase complex	3	1	0.5
R2TP complex	cAMP-dependent protein kinase complex	0	2	-1
R2TP complex	septin complex	0	5	-1
R2TP complex	signalosome	0	2	-1
R2TP complex	preribosome, large subunit precursor	1	6	-0.714286
R2TP complex	HIR complex	2	1	0.333333
R2TP complex	RNA polymerase II complex	2	0	1
R2TP complex	cytosolic large ribosomal subunit	11	8	0.157895
R2TP complex	prefoldin complex	4	1	0.6
R2TP complex	alpha,alpha-trehalose-phosphate synthase complex (UDP-forming)	2	2	0
R2TP complex	exosome (RNase complex)	3	1	0.5
R2TP complex	snRNP U6	7	0	1
R2TP complex	putative Las17-Sla1-Vrp1 complex	2	1	0.333333
R2TP complex	putative Crn1-Inp52-Bsp1 complex	0	2	-1
R2TP complex	putative Arx1-Rsa4-Sda1-Ipi3-Nsa2-Nog2-Bud20-Ipi1-Mdn1 complex	0	2	-1
R2TP complex	putative Ssd1-Psy4-Pph3-Psy2 complex	3	0	1
R2TP complex	spliceosome	2	3	-0.2
R2TP complex	calcineurin complex (GO)	2	0	1
R2TP complex	chromatin assembly complex (GO)	2	2	0
R2TP complex	commitment complex (GO)	2	0	1
R2TP complex	cyclin-dependent protein kinase holoenzyme complex (GO)	1	1	0
R2TP complex	Mdm10/Mdm12/Mmm1 complex (GO)	1	1	0
R2TP complex	mitochondrial proton-transporting ATP synthase complex, coupling factor F(o) (GO)	1	2	-0.333333
R2TP complex	mitochondrial sorting and assembly machinery complex (GO)	0	2	-1
R2TP complex	monopolin complex (GO)	4	1	0.6
R2TP complex	mRNA cap complex (GO)	2	0	1
R2TP complex	nuclear telomere cap complex (GO)	1	1	0
R2TP complex	nucleotide-excision repair factor 1 complex (GO)	3	1	0.5
R2TP complex	oligosaccharyl transferase complex (GO)	0	3	-1
R2TP complex	proteasome complex (GO)	1	2	-0.333333
R2TP complex	signal peptidase complex (GO)	0	2	-1
R2TP complex	TORC1 complex (GO)	2	2	0
R2TP complex	TORC2 complex (GO)	1	5	-0.666667
R2TP complex	transcription elongation factor complex (GO)	0	2	-1
R2TP complex	ubiquitin ligase complex (GO)	4	3	0.142857
R2TP complex	vacuolar transporter chaperone complex (GO)	0	3	-1
Tlg1 SNARE complex	Cpr6-Hsc82-Sti1-Hsp82 complex	1	1	0
Tlg1 SNARE complex	COMA complex	1	1	0
Tlg1 SNARE complex	Cln-Cdc28 protein kinase complex	0	4	-1
Tlg1 SNARE complex	Atg11-Atg17-Atg29-Cis1 complex	2	0	1
Tlg1 SNARE complex	Ctf18 RFC-like complex	0	2	-1
Tlg1 SNARE complex	protein kinase CK2 complex	1	2	-0.333333
Tlg1 SNARE complex	ribonuclease H2 complex	2	0	1
Tlg1 SNARE complex	TRAMP complex	2	0	1
Tlg1 SNARE complex	CPF complex	1	2	-0.333333
Tlg1 SNARE complex	delta DNA polymerase complex	2	1	0.333333
Tlg1 SNARE complex	snRNP U2	0	4	-1
Tlg1 SNARE complex	AP-3 adaptor complex	1	5	-0.666667
Tlg1 SNARE complex	Ric1-Rgp1 complex	0	3	-1
Tlg1 SNARE complex	Rpd3L complex	4	2	0.333333
Tlg1 SNARE complex	protein phosphatase type 2A complex	4	1	0.6
Tlg1 SNARE complex	SWR1 complex	1	8	-0.777778
Tlg1 SNARE complex	Set3C	2	2	0
Tlg1 SNARE complex	Cdc73-Paf1 complex	1	3	-0.5
Tlg1 SNARE complex	mitochondrial small ribosomal subunit	1	1	0
Tlg1 SNARE complex	U4-U6 x U5 tri-snRNP complex	0	2	-1
Tlg1 SNARE complex	GET complex	0	7	-1
Tlg1 SNARE complex	COPI vesicle coat	0	4	-1
Tlg1 SNARE complex	GID complex	1	2	-0.333333
Tlg1 SNARE complex	Golgi transport complex	0	13	-1
Tlg1 SNARE complex	mitochondrial pyruvate dehydrogenase complex	1	1	0
Tlg1 SNARE complex	Srb-mediator complex	4	1	0.6
Tlg1 SNARE complex	snf1 protein kinase complex	1	2	-0.333333
Tlg1 SNARE complex	TREX complex	1	2	-0.333333
Tlg1 SNARE complex	vacuolar proton-transporting V-type ATPase, V1 domain	0	7	-1
Tlg1 SNARE complex	cytosolic small ribosomal subunit	0	2	-1
Tlg1 SNARE complex	HOPS complex	7	1	0.75
Tlg1 SNARE complex	NuA4 histone acetyltransferase complex	2	4	-0.333333
Tlg1 SNARE complex	RSC complex	5	1	0.666667
Tlg1 SNARE complex	SAGA complex	1	2	-0.333333
Tlg1 SNARE complex	TRAPP complex	0	6	-1
Tlg1 SNARE complex	proteasome regulatory particle	2	0	1
Tlg1 SNARE complex	exomer complex	1	2	-0.333333
Tlg1 SNARE complex	INO80 complex	1	2	-0.333333
Tlg1 SNARE complex	Elongator holoenzyme complex	5	3	0.25
Tlg1 SNARE complex	retromer complex	7	1	0.75
Tlg1 SNARE complex	anaphase-promoting complex	0	2	-1
Tlg1 SNARE complex	alpha-1,6-mannosyltransferase complex	0	3	-1
Tlg1 SNARE complex	ESCRT I complex	2	0	1
Tlg1 SNARE complex	cAMP-dependent protein kinase complex	0	2	-1
Tlg1 SNARE complex	preribosome, large subunit precursor	1	3	-0.5
Tlg1 SNARE complex	endoplasmic reticulum Sec complex	0	3	-1
Tlg1 SNARE complex	HIR complex	2	1	0.333333
Tlg1 SNARE complex	RNA polymerase II complex	1	1	0
Tlg1 SNARE complex	nascent polypeptide-associated complex	1	1	0
Tlg1 SNARE complex	cytosolic large ribosomal subunit	3	14	-0.647059
Tlg1 SNARE complex	RAVE complex	0	5	-1
Tlg1 SNARE complex	prefoldin complex	2	1	0.333333
Tlg1 SNARE complex	alpha,alpha-trehalose-phosphate synthase complex (UDP-forming)	0	2	-1
Tlg1 SNARE complex	COMPASS complex	1	1	0
Tlg1 SNARE complex	snRNP U6	5	0	1
Tlg1 SNARE complex	putative Las17-Sla1-Vrp1 complex	1	1	0
Tlg1 SNARE complex	putative Bre1-Lge1 complex	2	0	1
Tlg1 SNARE complex	putative Tub3-Gcn1-Gcn20-Gfa1-Mae1-Sam1-Clu1 complex	2	0	1
Tlg1 SNARE complex	putative Ade16-Ade17-Sol2 complex	0	2	-1
Tlg1 SNARE complex	putative Rps0a-Rps0b complex	2	1	0.333333
Tlg1 SNARE complex	putative Pkh1-Mrp8-Pil1-Lsp1 complex	0	3	-1
Tlg1 SNARE complex	spliceosome	1	1	0
Tlg1 SNARE complex	1,3-beta-glucan synthase complex (GO)	1	1	0
Tlg1 SNARE complex	calcineurin complex (GO)	0	4	-1
Tlg1 SNARE complex	commitment complex (GO)	0	2	-1
Tlg1 SNARE complex	cyclin-dependent protein kinase holoenzyme complex (GO)	1	2	-0.333333
Tlg1 SNARE complex	cytoplasmic dynein complex (GO)	2	1	0.333333
Tlg1 SNARE complex	dynactin complex (GO)	2	1	0.333333
Tlg1 SNARE complex	ESCRT III complex (GO)	3	0	1
Tlg1 SNARE complex	Mdm10/Mdm12/Mmm1 complex (GO)	0	4	-1
Tlg1 SNARE complex	mitochondrial proton-transporting ATP synthase complex, coupling factor F(o) (GO)	1	1	0
Tlg1 SNARE complex	mitochondrial respiratory chain complex II (GO)	2	0	1
Tlg1 SNARE complex	mRNA cap complex (GO)	2	0	1
Tlg1 SNARE complex	nuclear telomere cap complex (GO)	1	1	0
Tlg1 SNARE complex	oligosaccharyl transferase complex (GO)	1	6	-0.714286
Tlg1 SNARE complex	proteasome complex (GO)	1	2	-0.333333
Tlg1 SNARE complex	ribonuclease H2 complex (GO)	2	0	1
Tlg1 SNARE complex	signal peptidase complex (GO)	2	1	0.333333
Tlg1 SNARE complex	SNARE complex (GO)	1	2	-0.333333
Tlg1 SNARE complex	TORC1 complex (GO)	0	2	-1
Tlg1 SNARE complex	TORC2 complex (GO)	3	2	0.2
Tlg1 SNARE complex	ubiquitin ligase complex (GO)	0	2	-1
succinyl-CoA ligase	HDA complex	0	2	-1
succinyl-CoA ligase	Ctf18 RFC-like complex	0	3	-1
succinyl-CoA ligase	CPF complex	1	1	0
succinyl-CoA ligase	Rpd3L complex	1	1	0
succinyl-CoA ligase	Set3C	0	2	-1
succinyl-CoA ligase	Cdc73-Paf1 complex	2	0	1
succinyl-CoA ligase	mitochondrial small ribosomal subunit	0	2	-1
succinyl-CoA ligase	U4-U6 x U5 tri-snRNP complex	1	2	-0.333333
succinyl-CoA ligase	GID complex	2	0	1
succinyl-CoA ligase	mitochondrial pyruvate dehydrogenase complex	0	3	-1
succinyl-CoA ligase	Srb-mediator complex	2	3	-0.2
succinyl-CoA ligase	vacuolar proton-transporting V-type ATPase, V1 domain	1	1	0
succinyl-CoA ligase	Elg1 RFC-like complex	1	1	0
succinyl-CoA ligase	HOPS complex	1	1	0
succinyl-CoA ligase	NuA4 histone acetyltransferase complex	1	1	0
succinyl-CoA ligase	90S preribosome	2	2	0
succinyl-CoA ligase	RSC complex	1	3	-0.5
succinyl-CoA ligase	SAGA complex	1	2	-0.333333
succinyl-CoA ligase	Ski complex	2	0	1
succinyl-CoA ligase	retromer complex	1	1	0
succinyl-CoA ligase	septin complex	2	1	0.333333
succinyl-CoA ligase	signalosome	1	1	0
succinyl-CoA ligase	cytosolic large ribosomal subunit	3	1	0.5
succinyl-CoA ligase	prefoldin complex	1	1	0
succinyl-CoA ligase	alpha,alpha-trehalose-phosphate synthase complex (UDP-forming)	0	2	-1
succinyl-CoA ligase	putative Pkh1-Mrp8-Pil1-Lsp1 complex	1	1	0
succinyl-CoA ligase	commitment complex (GO)	1	1	0
succinyl-CoA ligase	cyclin-dependent protein kinase holoenzyme complex (GO)	0	2	-1
succinyl-CoA ligase	dynactin complex (GO)	1	1	0
succinyl-CoA ligase	kinesin complex (GO)	1	1	0
succinyl-CoA ligase	mitochondrial inner membrane presequence translocase complex (GO)	0	2	-1
succinyl-CoA ligase	mitochondrial outer membrane translocase complex (GO)	1	1	0
succinyl-CoA ligase	mitochondrial proton-transporting ATP synthase complex, coupling factor F(o) (GO)	1	1	0
succinyl-CoA ligase	oligosaccharyl transferase complex (GO)	0	3	-1
succinyl-CoA ligase	ribonucleoprotein complex (GO)	1	1	0
succinyl-CoA ligase	TORC2 complex (GO)	2	1	0.333333
Ssk1-Ssk2 complex	Cln-Cdc28 protein kinase complex	0	2	-1
Ssk1-Ssk2 complex	Ctf18 RFC-like complex	0	2	-1
Ssk1-Ssk2 complex	mitochondtrial large ribosomal subunit	0	3	-1
Ssk1-Ssk2 complex	delta DNA polymerase complex	1	1	0
Ssk1-Ssk2 complex	Rpd3L complex	2	4	-0.333333
Ssk1-Ssk2 complex	protein phosphatase type 2A complex	0	2	-1
Ssk1-Ssk2 complex	SWR1 complex	1	1	0
Ssk1-Ssk2 complex	Set3C	0	3	-1
Ssk1-Ssk2 complex	Cdc73-Paf1 complex	0	3	-1
Ssk1-Ssk2 complex	mitochondrial small ribosomal subunit	0	2	-1
Ssk1-Ssk2 complex	AP-1 adaptor complex	2	0	1
Ssk1-Ssk2 complex	Srb-mediator complex	2	5	-0.428571
Ssk1-Ssk2 complex	vacuolar proton-transporting V-type ATPase, V1 domain	3	0	1
Ssk1-Ssk2 complex	Elg1 RFC-like complex	0	2	-1
Ssk1-Ssk2 complex	HOPS complex	2	0	1
Ssk1-Ssk2 complex	NuA4 histone acetyltransferase complex	2	1	0.333333
Ssk1-Ssk2 complex	RNA polymerase I complex	2	0	1
Ssk1-Ssk2 complex	90S preribosome	0	2	-1
Ssk1-Ssk2 complex	SAGA complex	7	2	0.555556
Ssk1-Ssk2 complex	proteasome regulatory particle	2	1	0.333333
Ssk1-Ssk2 complex	INO80 complex	3	1	0.5
Ssk1-Ssk2 complex	Elongator holoenzyme complex	2	0	1
Ssk1-Ssk2 complex	anaphase-promoting complex	0	2	-1
Ssk1-Ssk2 complex	septin complex	1	3	-0.5
Ssk1-Ssk2 complex	preribosome, large subunit precursor	1	2	-0.333333
Ssk1-Ssk2 complex	endoplasmic reticulum Sec complex	0	2	-1
Ssk1-Ssk2 complex	cytosolic large ribosomal subunit	8	3	0.454545
Ssk1-Ssk2 complex	prefoldin complex	2	0	1
Ssk1-Ssk2 complex	snRNP U6	3	0	1
Ssk1-Ssk2 complex	putative Sit4-Sap185-Rts3-Hrk1 complex	0	2	-1
Ssk1-Ssk2 complex	putative Bre1-Lge1 complex	0	2	-1
Ssk1-Ssk2 complex	putative Pkh1-Mrp8-Pil1-Lsp1 complex	2	0	1
Ssk1-Ssk2 complex	cytoplasmic dynein complex (GO)	2	0	1
Ssk1-Ssk2 complex	dynactin complex (GO)	2	0	1
Ssk1-Ssk2 complex	kinesin complex (GO)	1	2	-0.333333
Ssk1-Ssk2 complex	mitochondrial sorting and assembly machinery complex (GO)	1	1	0
Ssk1-Ssk2 complex	monopolin complex (GO)	2	0	1
Ssk1-Ssk2 complex	nucleotide-excision repair factor 1 complex (GO)	0	2	-1
Ssk1-Ssk2 complex	phosphopyruvate hydratase complex (GO)	0	2	-1
Ssk1-Ssk2 complex	proteasome complex (GO)	3	0	1
Ssk1-Ssk2 complex	protein phosphatase type 1 complex (GO)	1	1	0
Ssk1-Ssk2 complex	TORC1 complex (GO)	1	2	-0.333333
Ssk1-Ssk2 complex	TORC2 complex (GO)	3	1	0.5
Cpr6-Hsc82-Sti1-Hsp82 complex	Cln-Cdc28 protein kinase complex	1	2	-0.333333
Cpr6-Hsc82-Sti1-Hsp82 complex	Ctf18 RFC-like complex	2	1	0.333333
Cpr6-Hsc82-Sti1-Hsp82 complex	protein kinase CK2 complex	1	2	-0.333333
Cpr6-Hsc82-Sti1-Hsp82 complex	delta DNA polymerase complex	0	5	-1
Cpr6-Hsc82-Sti1-Hsp82 complex	Ric1-Rgp1 complex	1	1	0
Cpr6-Hsc82-Sti1-Hsp82 complex	Rpd3L complex	1	6	-0.714286
Cpr6-Hsc82-Sti1-Hsp82 complex	protein phosphatase type 2A complex	0	3	-1
Cpr6-Hsc82-Sti1-Hsp82 complex	SWR1 complex	4	3	0.142857
Cpr6-Hsc82-Sti1-Hsp82 complex	Cdc73-Paf1 complex	0	3	-1
Cpr6-Hsc82-Sti1-Hsp82 complex	mitochondrial small ribosomal subunit	0	2	-1
Cpr6-Hsc82-Sti1-Hsp82 complex	COPI vesicle coat	2	2	0
Cpr6-Hsc82-Sti1-Hsp82 complex	Golgi transport complex	1	2	-0.333333
Cpr6-Hsc82-Sti1-Hsp82 complex	Srb-mediator complex	4	6	-0.2
Cpr6-Hsc82-Sti1-Hsp82 complex	snf1 protein kinase complex	2	1	0.333333
Cpr6-Hsc82-Sti1-Hsp82 complex	CCAAT-binding factor complex	0	2	-1
Cpr6-Hsc82-Sti1-Hsp82 complex	vacuolar proton-transporting V-type ATPase, V1 domain	0	2	-1
Cpr6-Hsc82-Sti1-Hsp82 complex	Elg1 RFC-like complex	2	1	0.333333
Cpr6-Hsc82-Sti1-Hsp82 complex	HOPS complex	0	2	-1
Cpr6-Hsc82-Sti1-Hsp82 complex	NuA4 histone acetyltransferase complex	5	3	0.25
Cpr6-Hsc82-Sti1-Hsp82 complex	RNA polymerase I complex	1	3	-0.5
Cpr6-Hsc82-Sti1-Hsp82 complex	90S preribosome	4	4	0
Cpr6-Hsc82-Sti1-Hsp82 complex	RSC complex	3	1	0.5
Cpr6-Hsc82-Sti1-Hsp82 complex	SAGA complex	5	2	0.428571
Cpr6-Hsc82-Sti1-Hsp82 complex	proteasome regulatory particle	6	0	1
Cpr6-Hsc82-Sti1-Hsp82 complex	INO80 complex	2	3	-0.2
Cpr6-Hsc82-Sti1-Hsp82 complex	Elongator holoenzyme complex	0	2	-1
Cpr6-Hsc82-Sti1-Hsp82 complex	anaphase-promoting complex	3	2	0.2
Cpr6-Hsc82-Sti1-Hsp82 complex	alpha-1,6-mannosyltransferase complex	0	2	-1
Cpr6-Hsc82-Sti1-Hsp82 complex	septin complex	3	1	0.5
Cpr6-Hsc82-Sti1-Hsp82 complex	preribosome, large subunit precursor	2	5	-0.428571
Cpr6-Hsc82-Sti1-Hsp82 complex	HIR complex	1	1	0
Cpr6-Hsc82-Sti1-Hsp82 complex	nascent polypeptide-associated complex	1	1	0
Cpr6-Hsc82-Sti1-Hsp82 complex	cytosolic large ribosomal subunit	3	2	0.2
Cpr6-Hsc82-Sti1-Hsp82 complex	prefoldin complex	4	0	1
Cpr6-Hsc82-Sti1-Hsp82 complex	snRNP U6	2	0	1
Cpr6-Hsc82-Sti1-Hsp82 complex	putative Tub3-Gcn1-Gcn20-Gfa1-Mae1-Sam1-Clu1 complex	3	0	1
Cpr6-Hsc82-Sti1-Hsp82 complex	putative Boi2-Cdc24 complex	2	0	1
Cpr6-Hsc82-Sti1-Hsp82 complex	putative Pck1-Eno1 complex	0	2	-1
Cpr6-Hsc82-Sti1-Hsp82 complex	spliceosome	3	1	0.5
Cpr6-Hsc82-Sti1-Hsp82 complex	commitment complex (GO)	1	1	0
Cpr6-Hsc82-Sti1-Hsp82 complex	cyclin-dependent protein kinase holoenzyme complex (GO)	1	2	-0.333333
Cpr6-Hsc82-Sti1-Hsp82 complex	cytoplasmic dynein complex (GO)	1	3	-0.5
Cpr6-Hsc82-Sti1-Hsp82 complex	dynactin complex (GO)	0	2	-1
Cpr6-Hsc82-Sti1-Hsp82 complex	kinesin complex (GO)	2	1	0.333333
Cpr6-Hsc82-Sti1-Hsp82 complex	mitotic checkpoint complex (GO)	1	1	0
Cpr6-Hsc82-Sti1-Hsp82 complex	monopolin complex (GO)	1	1	0
Cpr6-Hsc82-Sti1-Hsp82 complex	oligosaccharyl transferase complex (GO)	5	1	0.666667
Cpr6-Hsc82-Sti1-Hsp82 complex	proteasome complex (GO)	1	1	0
Cpr6-Hsc82-Sti1-Hsp82 complex	protein phosphatase type 1 complex (GO)	1	1	0
Cpr6-Hsc82-Sti1-Hsp82 complex	TORC1 complex (GO)	4	2	0.333333
Cpr6-Hsc82-Sti1-Hsp82 complex	TORC2 complex (GO)	4	5	-0.111111
Cpr6-Hsc82-Sti1-Hsp82 complex	translocon complex (GO)	3	1	0.5
Cpr6-Hsc82-Sti1-Hsp82 complex	vacuolar transporter chaperone complex (GO)	1	1	0
Bub1-Bub3 kinase complex	COMA complex	0	11	-1
Bub1-Bub3 kinase complex	Cln-Cdc28 protein kinase complex	1	2	-0.333333
Bub1-Bub3 kinase complex	Ctf18 RFC-like complex	0	2	-1
Bub1-Bub3 kinase complex	protein kinase CK2 complex	2	0	1
Bub1-Bub3 kinase complex	mitochondtrial large ribosomal subunit	1	1	0
Bub1-Bub3 kinase complex	Rpd3L complex	11	2	0.692308
Bub1-Bub3 kinase complex	protein phosphatase type 2A complex	2	2	0
Bub1-Bub3 kinase complex	SWR1 complex	2	10	-0.666667
Bub1-Bub3 kinase complex	Cdc73-Paf1 complex	2	0	1
Bub1-Bub3 kinase complex	AP-1 adaptor complex	2	0	1
Bub1-Bub3 kinase complex	Golgi transport complex	3	0	1
Bub1-Bub3 kinase complex	Srb-mediator complex	1	2	-0.333333
Bub1-Bub3 kinase complex	Elg1 RFC-like complex	0	3	-1
Bub1-Bub3 kinase complex	HOPS complex	1	3	-0.5
Bub1-Bub3 kinase complex	NuA4 histone acetyltransferase complex	1	4	-0.6
Bub1-Bub3 kinase complex	90S preribosome	0	3	-1
Bub1-Bub3 kinase complex	RSC complex	5	2	0.428571
Bub1-Bub3 kinase complex	SAGA complex	2	2	0
Bub1-Bub3 kinase complex	CAF-1 complex	0	2	-1
Bub1-Bub3 kinase complex	proteasome regulatory particle	0	5	-1
Bub1-Bub3 kinase complex	Ski complex	2	1	0.333333
Bub1-Bub3 kinase complex	INO80 complex	1	1	0
Bub1-Bub3 kinase complex	alpha-1,6-mannosyltransferase complex	2	0	1
Bub1-Bub3 kinase complex	cAMP-dependent protein kinase complex	0	2	-1
Bub1-Bub3 kinase complex	preribosome, large subunit precursor	2	0	1
Bub1-Bub3 kinase complex	endoplasmic reticulum Sec complex	1	1	0
Bub1-Bub3 kinase complex	HIR complex	0	5	-1
Bub1-Bub3 kinase complex	RNA polymerase II complex	0	3	-1
Bub1-Bub3 kinase complex	nascent polypeptide-associated complex	3	0	1
Bub1-Bub3 kinase complex	cytosolic large ribosomal subunit	23	3	0.769231
Bub1-Bub3 kinase complex	prefoldin complex	0	6	-1
Bub1-Bub3 kinase complex	snRNP U6	0	7	-1
Bub1-Bub3 kinase complex	putative Flc2-Pdr5 complex	0	2	-1
Bub1-Bub3 kinase complex	putative Nth1-Bmh1-Bmh2 complex	0	4	-1
Bub1-Bub3 kinase complex	putative Arx1-Rsa4-Sda1-Ipi3-Nsa2-Nog2-Bud20-Ipi1-Mdn1 complex	2	0	1
Bub1-Bub3 kinase complex	1,3-beta-glucan synthase complex (GO)	1	1	0
Bub1-Bub3 kinase complex	cyclin-dependent protein kinase holoenzyme complex (GO)	2	2	0
Bub1-Bub3 kinase complex	dynactin complex (GO)	2	0	1
Bub1-Bub3 kinase complex	ESCRT III complex (GO)	0	2	-1
Bub1-Bub3 kinase complex	kinesin complex (GO)	1	5	-0.666667
Bub1-Bub3 kinase complex	Mdm10/Mdm12/Mmm1 complex (GO)	1	1	0
Bub1-Bub3 kinase complex	mitochondrial inner membrane presequence translocase complex (GO)	1	1	0
Bub1-Bub3 kinase complex	mRNA cap complex (GO)	0	2	-1
Bub1-Bub3 kinase complex	nuclear telomere cap complex (GO)	0	2	-1
Bub1-Bub3 kinase complex	proteasome complex (GO)	0	3	-1
Bub1-Bub3 kinase complex	protein phosphatase type 1 complex (GO)	0	2	-1
Bub1-Bub3 kinase complex	ribonuclease H2 complex (GO)	2	0	1
Bub1-Bub3 kinase complex	ribonucleoprotein complex (GO)	1	1	0
Bub1-Bub3 kinase complex	SNARE complex (GO)	1	1	0
Bub1-Bub3 kinase complex	TORC2 complex (GO)	0	2	-1
Bub1-Bub3 kinase complex	translocon complex (GO)	0	3	-1
Bub1-Bub3 kinase complex	ubiquitin ligase complex (GO)	2	1	0.333333
Bub1-Bub3 kinase complex	vacuolar transporter chaperone complex (GO)	2	1	0.333333
COMA complex	Cln-Cdc28 protein kinase complex	0	3	-1
COMA complex	HDA complex	3	1	0.5
COMA complex	Ctf18 RFC-like complex	0	3	-1
COMA complex	protein kinase CK2 complex	3	4	-0.142857
COMA complex	mitochondtrial large ribosomal subunit	0	4	-1
COMA complex	TRAMP complex	5	0	1
COMA complex	CPF complex	5	1	0.666667
COMA complex	delta DNA polymerase complex	7	1	0.75
COMA complex	Rpd3L complex	10	3	0.538462
COMA complex	protein phosphatase type 2A complex	1	7	-0.75
COMA complex	SWR1 complex	3	15	-0.666667
COMA complex	Set3C	3	1	0.5
COMA complex	MutSalpha complex	2	1	0.333333
COMA complex	Cdc73-Paf1 complex	1	1	0
COMA complex	mitochondrial small ribosomal subunit	1	2	-0.333333
COMA complex	U4-U6 x U5 tri-snRNP complex	6	1	0.714286
COMA complex	GET complex	3	2	0.2
COMA complex	COPI vesicle coat	5	2	0.428571
COMA complex	GID complex	1	2	-0.333333
COMA complex	Golgi transport complex	3	6	-0.333333
COMA complex	mitochondrial pyruvate dehydrogenase complex	0	2	-1
COMA complex	Srb-mediator complex	11	8	0.157895
COMA complex	snf1 protein kinase complex	1	3	-0.5
COMA complex	TREX complex	2	0	1
COMA complex	CCAAT-binding factor complex	2	2	0
COMA complex	vacuolar proton-transporting V-type ATPase, V1 domain	0	6	-1
COMA complex	cytosolic small ribosomal subunit	6	3	0.333333
COMA complex	Elg1 RFC-like complex	3	3	0
COMA complex	HOPS complex	2	3	-0.2
COMA complex	NuA4 histone acetyltransferase complex	4	7	-0.272727
COMA complex	RNA polymerase I complex	1	1	0
COMA complex	90S preribosome	9	6	0.2
COMA complex	RSC complex	10	1	0.818182
COMA complex	SAGA complex	8	8	0
COMA complex	CAF-1 complex	1	1	0
COMA complex	proteasome regulatory particle	4	16	-0.6
COMA complex	Ski complex	3	0	1
COMA complex	eukaryotic translation initiation factor 2B complex	3	1	0.5
COMA complex	exomer complex	1	1	0
COMA complex	INO80 complex	5	4	0.111111
COMA complex	Elongator holoenzyme complex	7	2	0.555556
COMA complex	anaphase-promoting complex	8	3	0.454545
COMA complex	alpha-1,6-mannosyltransferase complex	0	2	-1
COMA complex	ESCRT I complex	1	2	-0.333333
COMA complex	cAMP-dependent protein kinase complex	1	1	0
COMA complex	septin complex	14	3	0.647059
COMA complex	signalosome	1	1	0
COMA complex	preribosome, large subunit precursor	5	8	-0.230769
COMA complex	HIR complex	1	2	-0.333333
COMA complex	RNA polymerase II complex	1	3	-0.5
COMA complex	nascent polypeptide-associated complex	3	1	0.5
COMA complex	cytosolic large ribosomal subunit	24	17	0.170732
COMA complex	prefoldin complex	2	19	-0.809524
COMA complex	alpha,alpha-trehalose-phosphate synthase complex (UDP-forming)	1	2	-0.333333
COMA complex	exosome (RNase complex)	3	4	-0.142857
COMA complex	snRNP U6	3	5	-0.25
COMA complex	putative Flc2-Pdr5 complex	1	1	0
COMA complex	putative Sit4-Sap185-Rts3-Hrk1 complex	2	2	0
COMA complex	putative Bre1-Lge1 complex	2	0	1
COMA complex	putative Tub3-Gcn1-Gcn20-Gfa1-Mae1-Sam1-Clu1 complex	4	2	0.333333
COMA complex	putative Pmr1-Psd1 complex	3	0	1
COMA complex	putative Nth1-Bmh1-Bmh2 complex	0	2	-1
COMA complex	putative Arx1-Rsa4-Sda1-Ipi3-Nsa2-Nog2-Bud20-Ipi1-Mdn1 complex	1	1	0
COMA complex	putative Nup170-Nup53-Hms1 complex	0	3	-1
COMA complex	putative Ade16-Ade17-Sol2 complex	0	2	-1
COMA complex	putative Nma2-Nma1 complex	1	1	0
COMA complex	putative Boi2-Cdc24 complex	2	0	1
COMA complex	putative Pck1-Eno1 complex	4	1	0.6
COMA complex	putative Rps0a-Rps0b complex	1	3	-0.5
COMA complex	putative Mdm10-Mpm1-Tom40-Yhm2 complex	2	1	0.333333
COMA complex	spliceosome	2	3	-0.2
COMA complex	chromatin assembly complex (GO)	1	3	-0.5
COMA complex	commitment complex (GO)	3	4	-0.142857
COMA complex	cyclin-dependent protein kinase holoenzyme complex (GO)	3	1	0.5
COMA complex	cytoplasmic dynein complex (GO)	4	2	0.333333
COMA complex	dynactin complex (GO)	11	0	1
COMA complex	ESCRT III complex (GO)	1	1	0
COMA complex	Holliday junction resolvase complex (GO)	0	4	-1
COMA complex	kinesin complex (GO)	2	17	-0.789474
COMA complex	mitochondrial inner membrane presequence translocase complex (GO)	0	2	-1
COMA complex	mitochondrial proton-transporting ATP synthase complex, coupling factor F(o) (GO)	1	1	0
COMA complex	mitochondrial respiratory chain complex II (GO)	2	1	0.333333
COMA complex	mitochondrial sorting and assembly machinery complex (GO)	3	1	0.5
COMA complex	mitotic checkpoint complex (GO)	0	20	-1
COMA complex	monopolin complex (GO)	3	2	0.2
COMA complex	mRNA cap complex (GO)	1	2	-0.333333
COMA complex	nuclear telomere cap complex (GO)	3	0	1
COMA complex	nucleotide-excision repair factor 1 complex (GO)	0	2	-1
COMA complex	oligosaccharyl transferase complex (GO)	2	4	-0.333333
COMA complex	phosphopyruvate hydratase complex (GO)	0	2	-1
COMA complex	proteasome complex (GO)	2	5	-0.428571
COMA complex	ribonucleoprotein complex (GO)	1	2	-0.333333
COMA complex	signal peptidase complex (GO)	3	0	1
COMA complex	TORC1 complex (GO)	3	3	0
COMA complex	TORC2 complex (GO)	8	5	0.230769
COMA complex	transcription elongation factor complex (GO)	1	1	0
COMA complex	translocon complex (GO)	2	2	0
COMA complex	ubiquitin ligase complex (GO)	2	2	0
Cln-Cdc28 protein kinase complex	HDA complex	3	0	1
Cln-Cdc28 protein kinase complex	Atg11-Atg17-Atg29-Cis1 complex	1	1	0
Cln-Cdc28 protein kinase complex	Ctf18 RFC-like complex	0	5	-1
Cln-Cdc28 protein kinase complex	protein kinase CK2 complex	2	3	-0.2
Cln-Cdc28 protein kinase complex	mitochondtrial large ribosomal subunit	1	1	0
Cln-Cdc28 protein kinase complex	CPF complex	3	0	1
Cln-Cdc28 protein kinase complex	delta DNA polymerase complex	0	2	-1
Cln-Cdc28 protein kinase complex	snRNP U2	2	0	1
Cln-Cdc28 protein kinase complex	AP-3 adaptor complex	1	1	0
Cln-Cdc28 protein kinase complex	Rpd3L complex	3	2	0.2
Cln-Cdc28 protein kinase complex	protein phosphatase type 2A complex	2	2	0
Cln-Cdc28 protein kinase complex	SWR1 complex	10	10	0
Cln-Cdc28 protein kinase complex	Set3C	1	2	-0.333333
Cln-Cdc28 protein kinase complex	MutSalpha complex	1	1	0
Cln-Cdc28 protein kinase complex	Cdc73-Paf1 complex	3	1	0.5
Cln-Cdc28 protein kinase complex	mitochondrial small ribosomal subunit	3	0	1
Cln-Cdc28 protein kinase complex	AP-1 adaptor complex	4	0	1
Cln-Cdc28 protein kinase complex	U4-U6 x U5 tri-snRNP complex	2	1	0.333333
Cln-Cdc28 protein kinase complex	GET complex	0	5	-1
Cln-Cdc28 protein kinase complex	Golgi transport complex	2	3	-0.2
Cln-Cdc28 protein kinase complex	mitochondrial pyruvate dehydrogenase complex	1	2	-0.333333
Cln-Cdc28 protein kinase complex	Srb-mediator complex	4	9	-0.384615
Cln-Cdc28 protein kinase complex	snf1 protein kinase complex	2	2	0
Cln-Cdc28 protein kinase complex	CCAAT-binding factor complex	1	3	-0.5
Cln-Cdc28 protein kinase complex	vacuolar proton-transporting V-type ATPase, V1 domain	0	2	-1
Cln-Cdc28 protein kinase complex	cytosolic small ribosomal subunit	1	4	-0.6
Cln-Cdc28 protein kinase complex	HOPS complex	1	7	-0.75
Cln-Cdc28 protein kinase complex	NuA4 histone acetyltransferase complex	7	9	-0.125
Cln-Cdc28 protein kinase complex	RNA polymerase I complex	1	3	-0.5
Cln-Cdc28 protein kinase complex	90S preribosome	1	10	-0.818182
Cln-Cdc28 protein kinase complex	RSC complex	2	3	-0.2
Cln-Cdc28 protein kinase complex	SAGA complex	8	8	0
Cln-Cdc28 protein kinase complex	TRAPP complex	1	3	-0.5
Cln-Cdc28 protein kinase complex	CAF-1 complex	1	1	0
Cln-Cdc28 protein kinase complex	proteasome regulatory particle	3	9	-0.5
Cln-Cdc28 protein kinase complex	exomer complex	1	1	0
Cln-Cdc28 protein kinase complex	INO80 complex	8	8	0
Cln-Cdc28 protein kinase complex	Elongator holoenzyme complex	1	5	-0.666667
Cln-Cdc28 protein kinase complex	retromer complex	1	4	-0.6
Cln-Cdc28 protein kinase complex	anaphase-promoting complex	1	7	-0.75
Cln-Cdc28 protein kinase complex	alpha-1,6-mannosyltransferase complex	5	3	0.25
Cln-Cdc28 protein kinase complex	ESCRT I complex	1	3	-0.5
Cln-Cdc28 protein kinase complex	cAMP-dependent protein kinase complex	0	2	-1
Cln-Cdc28 protein kinase complex	septin complex	3	6	-0.333333
Cln-Cdc28 protein kinase complex	preribosome, large subunit precursor	3	9	-0.5
Cln-Cdc28 protein kinase complex	Mre11 complex	2	0	1
Cln-Cdc28 protein kinase complex	endoplasmic reticulum Sec complex	0	3	-1
Cln-Cdc28 protein kinase complex	HIR complex	2	2	0
Cln-Cdc28 protein kinase complex	RNA polymerase II complex	2	2	0
Cln-Cdc28 protein kinase complex	nascent polypeptide-associated complex	1	1	0
Cln-Cdc28 protein kinase complex	cytosolic large ribosomal subunit	7	25	-0.5625
Cln-Cdc28 protein kinase complex	prefoldin complex	3	6	-0.333333
Cln-Cdc28 protein kinase complex	alpha,alpha-trehalose-phosphate synthase complex (UDP-forming)	1	1	0
Cln-Cdc28 protein kinase complex	COMPASS complex	0	2	-1
Cln-Cdc28 protein kinase complex	snRNP U6	1	6	-0.714286
Cln-Cdc28 protein kinase complex	putative Las17-Sla1-Vrp1 complex	1	1	0
Cln-Cdc28 protein kinase complex	putative Sit4-Sap185-Rts3-Hrk1 complex	1	1	0
Cln-Cdc28 protein kinase complex	putative Bre1-Lge1 complex	0	4	-1
Cln-Cdc28 protein kinase complex	putative Tub3-Gcn1-Gcn20-Gfa1-Mae1-Sam1-Clu1 complex	3	0	1
Cln-Cdc28 protein kinase complex	putative Pmr1-Psd1 complex	0	2	-1
Cln-Cdc28 protein kinase complex	putative Nth1-Bmh1-Bmh2 complex	0	2	-1
Cln-Cdc28 protein kinase complex	putative Arx1-Rsa4-Sda1-Ipi3-Nsa2-Nog2-Bud20-Ipi1-Mdn1 complex	0	3	-1
Cln-Cdc28 protein kinase complex	putative Nup170-Nup53-Hms1 complex	2	1	0.333333
Cln-Cdc28 protein kinase complex	putative Boi2-Cdc24 complex	2	0	1
Cln-Cdc28 protein kinase complex	putative Pkh1-Mrp8-Pil1-Lsp1 complex	2	3	-0.2
Cln-Cdc28 protein kinase complex	putative Ssd1-Psy4-Pph3-Psy2 complex	1	1	0
Cln-Cdc28 protein kinase complex	putative Hmg1-Hmg2 isozyme complex	2	0	1
Cln-Cdc28 protein kinase complex	1,3-beta-glucan synthase complex (GO)	2	0	1
Cln-Cdc28 protein kinase complex	calcineurin complex (GO)	1	2	-0.333333
Cln-Cdc28 protein kinase complex	chromatin assembly complex (GO)	3	0	1
Cln-Cdc28 protein kinase complex	commitment complex (GO)	0	2	-1
Cln-Cdc28 protein kinase complex	cyclin-dependent protein kinase holoenzyme complex (GO)	2	2	0
Cln-Cdc28 protein kinase complex	cytoplasmic dynein complex (GO)	1	3	-0.5
Cln-Cdc28 protein kinase complex	dynactin complex (GO)	4	4	0
Cln-Cdc28 protein kinase complex	ESCRT III complex (GO)	2	0	1
Cln-Cdc28 protein kinase complex	kinesin complex (GO)	2	7	-0.555556
Cln-Cdc28 protein kinase complex	mitochondrial outer membrane translocase complex (GO)	1	3	-0.5
Cln-Cdc28 protein kinase complex	mitochondrial proton-transporting ATP synthase complex, coupling factor F(o) (GO)	3	1	0.5
Cln-Cdc28 protein kinase complex	mitochondrial respiratory chain complex II (GO)	1	1	0
Cln-Cdc28 protein kinase complex	mitotic checkpoint complex (GO)	4	6	-0.2
Cln-Cdc28 protein kinase complex	monopolin complex (GO)	2	4	-0.333333
Cln-Cdc28 protein kinase complex	Mre11 complex (GO)	2	0	1
Cln-Cdc28 protein kinase complex	mRNA cap complex (GO)	1	3	-0.5
Cln-Cdc28 protein kinase complex	nuclear telomere cap complex (GO)	1	3	-0.5
Cln-Cdc28 protein kinase complex	oligosaccharyl transferase complex (GO)	4	1	0.6
Cln-Cdc28 protein kinase complex	proteasome complex (GO)	0	4	-1
Cln-Cdc28 protein kinase complex	TORC1 complex (GO)	0	7	-1
Cln-Cdc28 protein kinase complex	TORC2 complex (GO)	1	9	-0.8
Cln-Cdc28 protein kinase complex	transcription elongation factor complex (GO)	2	3	-0.2
Cln-Cdc28 protein kinase complex	ubiquitin ligase complex (GO)	2	1	0.333333
HDA complex	protein kinase CK2 complex	5	0	1
HDA complex	TRAMP complex	3	0	1
HDA complex	CPF complex	1	1	0
HDA complex	delta DNA polymerase complex	0	3	-1
HDA complex	snRNP U2	0	2	-1
HDA complex	Rpd3L complex	5	8	-0.230769
HDA complex	SWR1 complex	1	18	-0.894737
HDA complex	Set3C	7	0	1
HDA complex	Cdc73-Paf1 complex	5	0	1
HDA complex	AP-1 adaptor complex	0	4	-1
HDA complex	COPI vesicle coat	2	2	0
HDA complex	GID complex	4	1	0.6
HDA complex	Golgi transport complex	2	1	0.333333
HDA complex	Srb-mediator complex	2	8	-0.6
HDA complex	snf1 protein kinase complex	3	0	1
HDA complex	vacuolar proton-transporting V-type ATPase, V1 domain	5	0	1
HDA complex	cytosolic small ribosomal subunit	0	5	-1
HDA complex	HOPS complex	0	6	-1
HDA complex	NuA4 histone acetyltransferase complex	0	11	-1
HDA complex	RNA polymerase I complex	0	3	-1
HDA complex	90S preribosome	2	6	-0.5
HDA complex	RSC complex	7	3	0.4
HDA complex	SAGA complex	7	5	0.166667
HDA complex	TRAPP complex	2	0	1
HDA complex	CAF-1 complex	0	3	-1
HDA complex	proteasome regulatory particle	1	9	-0.8
HDA complex	Ski complex	1	1	0
HDA complex	exomer complex	0	3	-1
HDA complex	INO80 complex	1	18	-0.894737
HDA complex	Elongator holoenzyme complex	4	0	1
HDA complex	retromer complex	0	5	-1
HDA complex	anaphase-promoting complex	2	1	0.333333
HDA complex	ESCRT I complex	0	5	-1
HDA complex	cAMP-dependent protein kinase complex	2	1	0.333333
HDA complex	septin complex	2	0	1
HDA complex	preribosome, large subunit precursor	4	6	-0.2
HDA complex	endoplasmic reticulum Sec complex	1	1	0
HDA complex	HIR complex	3	0	1
HDA complex	cytosolic large ribosomal subunit	4	15	-0.578947
HDA complex	prefoldin complex	0	2	-1
HDA complex	exosome (RNase complex)	3	1	0.5
HDA complex	COMPASS complex	5	0	1
HDA complex	snRNP U6	6	0	1
HDA complex	putative Bre1-Lge1 complex	4	0	1
HDA complex	putative Tub3-Gcn1-Gcn20-Gfa1-Mae1-Sam1-Clu1 complex	1	1	0
HDA complex	putative Mdm10-Mpm1-Tom40-Yhm2 complex	0	2	-1
HDA complex	putative Ssd1-Psy4-Pph3-Psy2 complex	2	0	1
HDA complex	chromatin assembly complex (GO)	1	1	0
HDA complex	cyclin-dependent protein kinase holoenzyme complex (GO)	3	1	0.5
HDA complex	dynactin complex (GO)	3	0	1
HDA complex	ESCRT III complex (GO)	0	3	-1
HDA complex	kinesin complex (GO)	3	1	0.5
HDA complex	mitochondrial proton-transporting ATP synthase complex, coupling factor F(o) (GO)	2	0	1
HDA complex	monopolin complex (GO)	1	1	0
HDA complex	nuclear telomere cap complex (GO)	2	0	1
HDA complex	nucleolar preribosome, small subunit precursor (GO)	2	1	0.333333
HDA complex	oligosaccharyl transferase complex (GO)	2	5	-0.428571
HDA complex	phosphopyruvate hydratase complex (GO)	0	2	-1
HDA complex	proteasome complex (GO)	3	1	0.5
HDA complex	signal peptidase complex (GO)	0	3	-1
HDA complex	TORC2 complex (GO)	1	2	-0.333333
HDA complex	translocon complex (GO)	1	2	-0.333333
HDA complex	ubiquitin ligase complex (GO)	1	5	-0.666667
Atg11-Atg17-Atg29-Cis1 complex	protein kinase CK2 complex	1	1	0
Atg11-Atg17-Atg29-Cis1 complex	mitochondtrial large ribosomal subunit	1	1	0
Atg11-Atg17-Atg29-Cis1 complex	CPF complex	2	0	1
Atg11-Atg17-Atg29-Cis1 complex	snRNP U2	2	0	1
Atg11-Atg17-Atg29-Cis1 complex	Rpd3L complex	3	3	0
Atg11-Atg17-Atg29-Cis1 complex	SWR1 complex	0	2	-1
Atg11-Atg17-Atg29-Cis1 complex	Set3C	2	0	1
Atg11-Atg17-Atg29-Cis1 complex	mitochondrial small ribosomal subunit	1	1	0
Atg11-Atg17-Atg29-Cis1 complex	U4-U6 x U5 tri-snRNP complex	3	0	1
Atg11-Atg17-Atg29-Cis1 complex	GID complex	2	2	0
Atg11-Atg17-Atg29-Cis1 complex	Srb-mediator complex	5	0	1
Atg11-Atg17-Atg29-Cis1 complex	CCAAT-binding factor complex	2	0	1
Atg11-Atg17-Atg29-Cis1 complex	vacuolar proton-transporting V-type ATPase, V1 domain	1	1	0
Atg11-Atg17-Atg29-Cis1 complex	NuA4 histone acetyltransferase complex	1	3	-0.5
Atg11-Atg17-Atg29-Cis1 complex	90S preribosome	1	2	-0.333333
Atg11-Atg17-Atg29-Cis1 complex	RSC complex	2	2	0
Atg11-Atg17-Atg29-Cis1 complex	SAGA complex	5	0	1
Atg11-Atg17-Atg29-Cis1 complex	proteasome regulatory particle	2	0	1
Atg11-Atg17-Atg29-Cis1 complex	INO80 complex	0	3	-1
Atg11-Atg17-Atg29-Cis1 complex	retromer complex	1	1	0
Atg11-Atg17-Atg29-Cis1 complex	anaphase-promoting complex	1	2	-0.333333
Atg11-Atg17-Atg29-Cis1 complex	alpha-1,6-mannosyltransferase complex	3	0	1
Atg11-Atg17-Atg29-Cis1 complex	ESCRT I complex	1	1	0
Atg11-Atg17-Atg29-Cis1 complex	signalosome	1	1	0
Atg11-Atg17-Atg29-Cis1 complex	preribosome, large subunit precursor	3	4	-0.142857
Atg11-Atg17-Atg29-Cis1 complex	HIR complex	1	1	0
Atg11-Atg17-Atg29-Cis1 complex	RNA polymerase II complex	0	2	-1
Atg11-Atg17-Atg29-Cis1 complex	cytosolic large ribosomal subunit	6	6	0
Atg11-Atg17-Atg29-Cis1 complex	prefoldin complex	1	5	-0.666667
Atg11-Atg17-Atg29-Cis1 complex	exosome (RNase complex)	0	2	-1
Atg11-Atg17-Atg29-Cis1 complex	COMPASS complex	2	1	0.333333
Atg11-Atg17-Atg29-Cis1 complex	putative Pmr1-Psd1 complex	0	2	-1
Atg11-Atg17-Atg29-Cis1 complex	putative Pkh1-Mrp8-Pil1-Lsp1 complex	0	3	-1
Atg11-Atg17-Atg29-Cis1 complex	putative Ssd1-Psy4-Pph3-Psy2 complex	2	0	1
Atg11-Atg17-Atg29-Cis1 complex	spliceosome	0	5	-1
Atg11-Atg17-Atg29-Cis1 complex	chromatin assembly complex (GO)	2	1	0.333333
Atg11-Atg17-Atg29-Cis1 complex	commitment complex (GO)	0	2	-1
Atg11-Atg17-Atg29-Cis1 complex	cyclin-dependent protein kinase holoenzyme complex (GO)	6	3	0.333333
Atg11-Atg17-Atg29-Cis1 complex	dynactin complex (GO)	1	1	0
Atg11-Atg17-Atg29-Cis1 complex	mitochondrial proton-transporting ATP synthase complex, coupling factor F(o) (GO)	1	1	0
Atg11-Atg17-Atg29-Cis1 complex	mitotic checkpoint complex (GO)	1	2	-0.333333
Atg11-Atg17-Atg29-Cis1 complex	protein phosphatase type 1 complex (GO)	2	0	1
Atg11-Atg17-Atg29-Cis1 complex	transcription elongation factor complex (GO)	2	2	0
Atg11-Atg17-Atg29-Cis1 complex	translocon complex (GO)	1	1	0
Atg11-Atg17-Atg29-Cis1 complex	ubiquitin ligase complex (GO)	1	3	-0.5
Atg11-Atg17-Atg29-Cis1 complex	vacuolar transporter chaperone complex (GO)	1	2	-0.333333
Ctf18 RFC-like complex	protein kinase CK2 complex	2	1	0.333333
Ctf18 RFC-like complex	mitochondtrial large ribosomal subunit	1	1	0
Ctf18 RFC-like complex	CPF complex	4	1	0.6
Ctf18 RFC-like complex	delta DNA polymerase complex	1	1	0
Ctf18 RFC-like complex	AP-3 adaptor complex	2	0	1
Ctf18 RFC-like complex	Ric1-Rgp1 complex	1	1	0
Ctf18 RFC-like complex	Rpd3L complex	2	4	-0.333333
Ctf18 RFC-like complex	protein phosphatase type 2A complex	0	6	-1
Ctf18 RFC-like complex	SWR1 complex	8	3	0.454545
Ctf18 RFC-like complex	Set3C	3	1	0.5
Ctf18 RFC-like complex	MutSalpha complex	2	1	0.333333
Ctf18 RFC-like complex	Cdc73-Paf1 complex	3	1	0.5
Ctf18 RFC-like complex	mitochondrial small ribosomal subunit	0	4	-1
Ctf18 RFC-like complex	AP-1 adaptor complex	0	2	-1
Ctf18 RFC-like complex	U4-U6 x U5 tri-snRNP complex	5	1	0.666667
Ctf18 RFC-like complex	COPI vesicle coat	7	0	1
Ctf18 RFC-like complex	GID complex	4	0	1
Ctf18 RFC-like complex	Golgi transport complex	5	0	1
Ctf18 RFC-like complex	mitochondrial pyruvate dehydrogenase complex	0	2	-1
Ctf18 RFC-like complex	Srb-mediator complex	5	6	-0.0909091
Ctf18 RFC-like complex	snf1 protein kinase complex	7	0	1
Ctf18 RFC-like complex	vacuolar proton-transporting V-type ATPase, V1 domain	0	2	-1
Ctf18 RFC-like complex	cytosolic small ribosomal subunit	0	4	-1
Ctf18 RFC-like complex	Elg1 RFC-like complex	3	0	1
Ctf18 RFC-like complex	HOPS complex	1	1	0
Ctf18 RFC-like complex	NuA4 histone acetyltransferase complex	6	7	-0.0769231
Ctf18 RFC-like complex	90S preribosome	2	6	-0.5
Ctf18 RFC-like complex	RSC complex	7	5	0.166667
Ctf18 RFC-like complex	SAGA complex	2	17	-0.789474
Ctf18 RFC-like complex	CAF-1 complex	0	4	-1
Ctf18 RFC-like complex	proteasome regulatory particle	0	18	-1
Ctf18 RFC-like complex	Ski complex	0	5	-1
Ctf18 RFC-like complex	exomer complex	3	0	1
Ctf18 RFC-like complex	INO80 complex	7	2	0.555556
Ctf18 RFC-like complex	Elongator holoenzyme complex	0	3	-1
Ctf18 RFC-like complex	anaphase-promoting complex	0	10	-1
Ctf18 RFC-like complex	alpha-1,6-mannosyltransferase complex	4	0	1
Ctf18 RFC-like complex	cAMP-dependent protein kinase complex	2	1	0.333333
Ctf18 RFC-like complex	septin complex	5	1	0.666667
Ctf18 RFC-like complex	preribosome, large subunit precursor	4	0	1
Ctf18 RFC-like complex	Mre11 complex	0	2	-1
Ctf18 RFC-like complex	endoplasmic reticulum Sec complex	2	0	1
Ctf18 RFC-like complex	HIR complex	0	3	-1
Ctf18 RFC-like complex	RNA polymerase II complex	0	3	-1
Ctf18 RFC-like complex	cytosolic large ribosomal subunit	11	6	0.294118
Ctf18 RFC-like complex	prefoldin complex	0	12	-1
Ctf18 RFC-like complex	alpha,alpha-trehalose-phosphate synthase complex (UDP-forming)	3	0	1
Ctf18 RFC-like complex	exosome (RNase complex)	2	1	0.333333
Ctf18 RFC-like complex	snRNP U6	0	3	-1
Ctf18 RFC-like complex	putative Las17-Sla1-Vrp1 complex	2	1	0.333333
Ctf18 RFC-like complex	putative Sit4-Sap185-Rts3-Hrk1 complex	0	2	-1
Ctf18 RFC-like complex	putative Bre1-Lge1 complex	5	0	1
Ctf18 RFC-like complex	putative Tub3-Gcn1-Gcn20-Gfa1-Mae1-Sam1-Clu1 complex	1	3	-0.5
Ctf18 RFC-like complex	putative Pmr1-Psd1 complex	1	2	-0.333333
Ctf18 RFC-like complex	putative Ade16-Ade17-Sol2 complex	3	0	1
Ctf18 RFC-like complex	putative Boi2-Cdc24 complex	1	2	-0.333333
Ctf18 RFC-like complex	putative Pck1-Eno1 complex	3	1	0.5
Ctf18 RFC-like complex	putative Pkh1-Mrp8-Pil1-Lsp1 complex	1	1	0
Ctf18 RFC-like complex	putative Ssd1-Psy4-Pph3-Psy2 complex	0	3	-1
Ctf18 RFC-like complex	putative Nqm1-Tal1 complex	2	0	1
Ctf18 RFC-like complex	spliceosome	2	1	0.333333
Ctf18 RFC-like complex	calcineurin complex (GO)	2	0	1
Ctf18 RFC-like complex	commitment complex (GO)	2	2	0
Ctf18 RFC-like complex	cyclin-dependent protein kinase holoenzyme complex (GO)	2	1	0.333333
Ctf18 RFC-like complex	cytoplasmic dynein complex (GO)	6	0	1
Ctf18 RFC-like complex	dynactin complex (GO)	4	0	1
Ctf18 RFC-like complex	kinesin complex (GO)	0	12	-1
Ctf18 RFC-like complex	mitochondrial outer membrane translocase complex (GO)	2	0	1
Ctf18 RFC-like complex	mitochondrial proton-transporting ATP synthase complex, coupling factor F(o) (GO)	1	1	0
Ctf18 RFC-like complex	mitochondrial respiratory chain complex II (GO)	1	1	0
Ctf18 RFC-like complex	mitochondrial sorting and assembly machinery complex (GO)	1	2	-0.333333
Ctf18 RFC-like complex	mitotic checkpoint complex (GO)	0	6	-1
Ctf18 RFC-like complex	monopolin complex (GO)	1	5	-0.666667
Ctf18 RFC-like complex	Mre11 complex (GO)	0	2	-1
Ctf18 RFC-like complex	mRNA cap complex (GO)	1	2	-0.333333
Ctf18 RFC-like complex	nuclear telomere cap complex (GO)	4	1	0.6
Ctf18 RFC-like complex	nucleolar preribosome, small subunit precursor (GO)	0	3	-1
Ctf18 RFC-like complex	oligosaccharyl transferase complex (GO)	10	0	1
Ctf18 RFC-like complex	proteasome complex (GO)	0	9	-1
Ctf18 RFC-like complex	protein phosphatase type 1 complex (GO)	1	2	-0.333333
Ctf18 RFC-like complex	ribonuclease H2 complex (GO)	0	2	-1
Ctf18 RFC-like complex	signal peptidase complex (GO)	3	0	1
Ctf18 RFC-like complex	TORC1 complex (GO)	2	0	1
Ctf18 RFC-like complex	TORC2 complex (GO)	4	3	0.142857
Ctf18 RFC-like complex	transcription elongation factor complex (GO)	0	3	-1
Ctf18 RFC-like complex	translocon complex (GO)	1	1	0
Ctf18 RFC-like complex	ubiquitin ligase complex (GO)	4	5	-0.111111
protein kinase CK2 complex	CPF complex	1	4	-0.6
protein kinase CK2 complex	delta DNA polymerase complex	1	2	-0.333333
protein kinase CK2 complex	snRNP U2	5	0	1
protein kinase CK2 complex	AP-3 adaptor complex	0	4	-1
protein kinase CK2 complex	Rpd3L complex	13	3	0.625
protein kinase CK2 complex	SWR1 complex	10	9	0.0526316
protein kinase CK2 complex	Set3C	1	1	0
protein kinase CK2 complex	mitochondrial small ribosomal subunit	2	3	-0.2
protein kinase CK2 complex	U4-U6 x U5 tri-snRNP complex	3	3	0
protein kinase CK2 complex	GET complex	4	0	1
protein kinase CK2 complex	COPI vesicle coat	3	0	1
protein kinase CK2 complex	GID complex	1	2	-0.333333
protein kinase CK2 complex	Golgi transport complex	4	4	0
protein kinase CK2 complex	mitochondrial pyruvate dehydrogenase complex	0	2	-1
protein kinase CK2 complex	Srb-mediator complex	2	15	-0.764706
protein kinase CK2 complex	TREX complex	1	2	-0.333333
protein kinase CK2 complex	CCAAT-binding factor complex	1	1	0
protein kinase CK2 complex	vacuolar proton-transporting V-type ATPase, V1 domain	7	1	0.75
protein kinase CK2 complex	cytosolic small ribosomal subunit	1	2	-0.333333
protein kinase CK2 complex	Elg1 RFC-like complex	1	1	0
protein kinase CK2 complex	HOPS complex	0	8	-1
protein kinase CK2 complex	NuA4 histone acetyltransferase complex	10	14	-0.166667
protein kinase CK2 complex	RNA polymerase I complex	3	4	-0.142857
protein kinase CK2 complex	90S preribosome	4	8	-0.333333
protein kinase CK2 complex	RSC complex	8	2	0.6
protein kinase CK2 complex	SAGA complex	5	8	-0.230769
protein kinase CK2 complex	TRAPP complex	1	4	-0.6
protein kinase CK2 complex	proteasome regulatory particle	8	3	0.454545
protein kinase CK2 complex	Ski complex	2	1	0.333333
protein kinase CK2 complex	INO80 complex	13	6	0.368421
protein kinase CK2 complex	retromer complex	2	0	1
protein kinase CK2 complex	anaphase-promoting complex	2	2	0
protein kinase CK2 complex	ESCRT I complex	3	0	1
protein kinase CK2 complex	cAMP-dependent protein kinase complex	1	1	0
protein kinase CK2 complex	septin complex	3	3	0
protein kinase CK2 complex	signalosome	1	1	0
protein kinase CK2 complex	preribosome, large subunit precursor	2	4	-0.333333
protein kinase CK2 complex	Mre11 complex	0	3	-1
protein kinase CK2 complex	endoplasmic reticulum Sec complex	4	0	1
protein kinase CK2 complex	HIR complex	2	0	1
protein kinase CK2 complex	RNA polymerase II complex	0	2	-1
protein kinase CK2 complex	cytosolic large ribosomal subunit	11	8	0.157895
protein kinase CK2 complex	prefoldin complex	8	0	1
protein kinase CK2 complex	alpha,alpha-trehalose-phosphate synthase complex (UDP-forming)	1	2	-0.333333
protein kinase CK2 complex	COMPASS complex	8	0	1
protein kinase CK2 complex	snRNP U6	4	0	1
protein kinase CK2 complex	putative Las17-Sla1-Vrp1 complex	1	1	0
protein kinase CK2 complex	putative Bre1-Lge1 complex	4	1	0.6
protein kinase CK2 complex	putative Tub3-Gcn1-Gcn20-Gfa1-Mae1-Sam1-Clu1 complex	1	3	-0.5
protein kinase CK2 complex	putative Pmr1-Psd1 complex	2	1	0.333333
protein kinase CK2 complex	putative Boi2-Cdc24 complex	1	2	-0.333333
protein kinase CK2 complex	putative Pck1-Eno1 complex	3	0	1
protein kinase CK2 complex	putative Rps0a-Rps0b complex	2	0	1
protein kinase CK2 complex	putative Mdm10-Mpm1-Tom40-Yhm2 complex	2	1	0.333333
protein kinase CK2 complex	putative Ssd1-Psy4-Pph3-Psy2 complex	1	1	0
protein kinase CK2 complex	putative Hmg1-Hmg2 isozyme complex	0	3	-1
protein kinase CK2 complex	spliceosome	1	5	-0.666667
protein kinase CK2 complex	1,3-beta-glucan synthase complex (GO)	2	0	1
protein kinase CK2 complex	calcineurin complex (GO)	2	1	0.333333
protein kinase CK2 complex	chromatin assembly complex (GO)	0	4	-1
protein kinase CK2 complex	commitment complex (GO)	1	2	-0.333333
protein kinase CK2 complex	dynactin complex (GO)	6	0	1
protein kinase CK2 complex	ESCRT III complex (GO)	2	0	1
protein kinase CK2 complex	Holliday junction resolvase complex (GO)	0	2	-1
protein kinase CK2 complex	kinesin complex (GO)	3	2	0.2
protein kinase CK2 complex	Mdm10/Mdm12/Mmm1 complex (GO)	4	0	1
protein kinase CK2 complex	mitochondrial respiratory chain complex II (GO)	1	1	0
protein kinase CK2 complex	mitochondrial sorting and assembly machinery complex (GO)	3	0	1
protein kinase CK2 complex	mitotic checkpoint complex (GO)	2	0	1
protein kinase CK2 complex	monopolin complex (GO)	7	0	1
protein kinase CK2 complex	Mre11 complex (GO)	0	3	-1
protein kinase CK2 complex	mRNA cap complex (GO)	2	0	1
protein kinase CK2 complex	oligosaccharyl transferase complex (GO)	13	0	1
protein kinase CK2 complex	phosphopyruvate hydratase complex (GO)	2	0	1
protein kinase CK2 complex	proteasome complex (GO)	2	2	0
protein kinase CK2 complex	protein phosphatase type 1 complex (GO)	1	4	-0.6
protein kinase CK2 complex	ribonuclease H2 complex (GO)	2	0	1
protein kinase CK2 complex	signal peptidase complex (GO)	2	0	1
protein kinase CK2 complex	TORC1 complex (GO)	4	3	0.142857
protein kinase CK2 complex	TORC2 complex (GO)	5	6	-0.0909091
protein kinase CK2 complex	transcription elongation factor complex (GO)	2	0	1
protein kinase CK2 complex	translocon complex (GO)	5	0	1
protein kinase CK2 complex	ubiquitin ligase complex (GO)	3	2	0.2
protein kinase CK2 complex	vacuolar transporter chaperone complex (GO)	1	1	0
mitochondtrial large ribosomal subunit	CPF complex	2	1	0.333333
mitochondtrial large ribosomal subunit	delta DNA polymerase complex	2	2	0
mitochondtrial large ribosomal subunit	snRNP U2	0	4	-1
mitochondtrial large ribosomal subunit	Rpd3L complex	4	10	-0.428571
mitochondtrial large ribosomal subunit	SWR1 complex	4	3	0.142857
mitochondtrial large ribosomal subunit	Set3C	4	1	0.6
mitochondtrial large ribosomal subunit	Cdc73-Paf1 complex	0	2	-1
mitochondtrial large ribosomal subunit	mitochondrial small ribosomal subunit	2	1	0.333333
mitochondtrial large ribosomal subunit	AP-1 adaptor complex	1	3	-0.5
mitochondtrial large ribosomal subunit	U4-U6 x U5 tri-snRNP complex	1	2	-0.333333
mitochondtrial large ribosomal subunit	COPI vesicle coat	1	3	-0.5
mitochondtrial large ribosomal subunit	GID complex	2	2	0
mitochondtrial large ribosomal subunit	Golgi transport complex	3	0	1
mitochondtrial large ribosomal subunit	Srb-mediator complex	5	10	-0.333333
mitochondtrial large ribosomal subunit	TREX complex	0	2	-1
mitochondtrial large ribosomal subunit	vacuolar proton-transporting V-type ATPase, V1 domain	1	3	-0.5
mitochondtrial large ribosomal subunit	cytosolic small ribosomal subunit	1	2	-0.333333
mitochondtrial large ribosomal subunit	HOPS complex	4	1	0.6
mitochondtrial large ribosomal subunit	NuA4 histone acetyltransferase complex	2	5	-0.428571
mitochondtrial large ribosomal subunit	RNA polymerase I complex	2	2	0
mitochondtrial large ribosomal subunit	90S preribosome	1	5	-0.666667
mitochondtrial large ribosomal subunit	RSC complex	2	3	-0.2
mitochondtrial large ribosomal subunit	SAGA complex	6	10	-0.25
mitochondtrial large ribosomal subunit	proteasome regulatory particle	5	4	0.111111
mitochondtrial large ribosomal subunit	exomer complex	2	1	0.333333
mitochondtrial large ribosomal subunit	INO80 complex	3	2	0.2
mitochondtrial large ribosomal subunit	Elongator holoenzyme complex	2	2	0
mitochondtrial large ribosomal subunit	retromer complex	2	1	0.333333
mitochondtrial large ribosomal subunit	anaphase-promoting complex	2	4	-0.333333
mitochondtrial large ribosomal subunit	alpha-1,6-mannosyltransferase complex	2	1	0.333333
mitochondtrial large ribosomal subunit	septin complex	1	3	-0.5
mitochondtrial large ribosomal subunit	signalosome	1	3	-0.5
mitochondtrial large ribosomal subunit	preribosome, large subunit precursor	3	3	0
mitochondtrial large ribosomal subunit	HIR complex	1	2	-0.333333
mitochondtrial large ribosomal subunit	RNA polymerase II complex	1	2	-0.333333
mitochondtrial large ribosomal subunit	cytosolic large ribosomal subunit	6	8	-0.142857
mitochondtrial large ribosomal subunit	prefoldin complex	2	0	1
mitochondtrial large ribosomal subunit	COMPASS complex	4	1	0.6
mitochondtrial large ribosomal subunit	snRNP U6	0	7	-1
mitochondtrial large ribosomal subunit	putative Sit4-Sap185-Rts3-Hrk1 complex	2	1	0.333333
mitochondtrial large ribosomal subunit	putative Bre1-Lge1 complex	1	2	-0.333333
mitochondtrial large ribosomal subunit	putative Tub3-Gcn1-Gcn20-Gfa1-Mae1-Sam1-Clu1 complex	1	1	0
mitochondtrial large ribosomal subunit	putative Pmr1-Psd1 complex	1	1	0
mitochondtrial large ribosomal subunit	putative Arx1-Rsa4-Sda1-Ipi3-Nsa2-Nog2-Bud20-Ipi1-Mdn1 complex	1	1	0
mitochondtrial large ribosomal subunit	putative Boi2-Cdc24 complex	1	1	0
mitochondtrial large ribosomal subunit	putative Rps0a-Rps0b complex	1	1	0
mitochondtrial large ribosomal subunit	putative Pkh1-Mrp8-Pil1-Lsp1 complex	2	0	1
mitochondtrial large ribosomal subunit	putative Ssd1-Psy4-Pph3-Psy2 complex	1	1	0
mitochondtrial large ribosomal subunit	spliceosome	1	1	0
mitochondtrial large ribosomal subunit	calcineurin complex (GO)	1	1	0
mitochondtrial large ribosomal subunit	chromatin assembly complex (GO)	1	3	-0.5
mitochondtrial large ribosomal subunit	commitment complex (GO)	1	1	0
mitochondtrial large ribosomal subunit	cyclin-dependent protein kinase holoenzyme complex (GO)	4	1	0.6
mitochondtrial large ribosomal subunit	cytoplasmic dynein complex (GO)	0	2	-1
mitochondtrial large ribosomal subunit	dynactin complex (GO)	2	1	0.333333
mitochondtrial large ribosomal subunit	ESCRT III complex (GO)	1	4	-0.6
mitochondtrial large ribosomal subunit	Holliday junction resolvase complex (GO)	1	2	-0.333333
mitochondtrial large ribosomal subunit	kinesin complex (GO)	1	3	-0.5
mitochondtrial large ribosomal subunit	mitochondrial outer membrane translocase complex (GO)	1	3	-0.5
mitochondtrial large ribosomal subunit	mitochondrial proton-transporting ATP synthase complex, coupling factor F(o) (GO)	7	1	0.75
mitochondtrial large ribosomal subunit	mitotic checkpoint complex (GO)	1	2	-0.333333
mitochondtrial large ribosomal subunit	monopolin complex (GO)	1	2	-0.333333
mitochondtrial large ribosomal subunit	nuclear telomere cap complex (GO)	4	0	1
mitochondtrial large ribosomal subunit	nucleolar preribosome, small subunit precursor (GO)	0	2	-1
mitochondtrial large ribosomal subunit	nucleotide-excision repair factor 1 complex (GO)	2	1	0.333333
mitochondtrial large ribosomal subunit	oligosaccharyl transferase complex (GO)	3	2	0.2
mitochondtrial large ribosomal subunit	proteasome complex (GO)	2	4	-0.333333
mitochondtrial large ribosomal subunit	protein phosphatase type 1 complex (GO)	1	1	0
mitochondtrial large ribosomal subunit	TORC1 complex (GO)	1	3	-0.5
mitochondtrial large ribosomal subunit	TORC2 complex (GO)	2	3	-0.2
mitochondtrial large ribosomal subunit	translocon complex (GO)	1	3	-0.5
mitochondtrial large ribosomal subunit	vacuolar transporter chaperone complex (GO)	2	1	0.333333
ribonuclease H2 complex	SWR1 complex	1	1	0
ribonuclease H2 complex	mitochondrial small ribosomal subunit	2	0	1
ribonuclease H2 complex	GET complex	2	1	0.333333
ribonuclease H2 complex	Srb-mediator complex	1	2	-0.333333
ribonuclease H2 complex	snf1 protein kinase complex	0	2	-1
ribonuclease H2 complex	cytosolic small ribosomal subunit	2	0	1
ribonuclease H2 complex	NuA4 histone acetyltransferase complex	3	0	1
ribonuclease H2 complex	RSC complex	2	0	1
ribonuclease H2 complex	SAGA complex	2	1	0.333333
ribonuclease H2 complex	INO80 complex	2	0	1
ribonuclease H2 complex	Elongator holoenzyme complex	0	2	-1
ribonuclease H2 complex	anaphase-promoting complex	2	2	0
ribonuclease H2 complex	alpha-1,6-mannosyltransferase complex	1	1	0
ribonuclease H2 complex	septin complex	0	4	-1
ribonuclease H2 complex	preribosome, large subunit precursor	0	3	-1
ribonuclease H2 complex	Mre11 complex	0	3	-1
ribonuclease H2 complex	nascent polypeptide-associated complex	0	2	-1
ribonuclease H2 complex	cytosolic large ribosomal subunit	2	3	-0.2
ribonuclease H2 complex	prefoldin complex	3	0	1
ribonuclease H2 complex	snRNP U6	1	1	0
ribonuclease H2 complex	spliceosome	0	2	-1
ribonuclease H2 complex	chromatin assembly complex (GO)	0	4	-1
ribonuclease H2 complex	Holliday junction resolvase complex (GO)	0	2	-1
ribonuclease H2 complex	Mre11 complex (GO)	0	5	-1
ribonuclease H2 complex	nucleotide-excision repair factor 1 complex (GO)	0	2	-1
ribonuclease H2 complex	oligosaccharyl transferase complex (GO)	1	3	-0.5
ribonuclease H2 complex	proteasome complex (GO)	0	3	-1
ribonuclease H2 complex	TORC1 complex (GO)	2	1	0.333333
ribonuclease H2 complex	TORC2 complex (GO)	1	1	0
TRAMP complex	snRNP U2	2	0	1
TRAMP complex	AP-3 adaptor complex	1	1	0
TRAMP complex	Rpd3L complex	6	7	-0.0769231
TRAMP complex	protein phosphatase type 2A complex	1	1	0
TRAMP complex	SWR1 complex	4	5	-0.111111
TRAMP complex	Set3C	2	1	0.333333
TRAMP complex	Cdc73-Paf1 complex	2	0	1
TRAMP complex	GID complex	3	0	1
TRAMP complex	Golgi transport complex	2	2	0
TRAMP complex	Srb-mediator complex	2	3	-0.2
TRAMP complex	snf1 protein kinase complex	0	2	-1
TRAMP complex	TREX complex	2	0	1
TRAMP complex	cytosolic small ribosomal subunit	2	0	1
TRAMP complex	NuA4 histone acetyltransferase complex	1	2	-0.333333
TRAMP complex	RNA polymerase I complex	1	2	-0.333333
TRAMP complex	90S preribosome	3	3	0
TRAMP complex	RSC complex	0	2	-1
TRAMP complex	SAGA complex	2	1	0.333333
TRAMP complex	TRAPP complex	3	1	0.5
TRAMP complex	proteasome regulatory particle	4	0	1
TRAMP complex	Ski complex	0	5	-1
TRAMP complex	exomer complex	3	0	1
TRAMP complex	INO80 complex	2	2	0
TRAMP complex	retromer complex	1	1	0
TRAMP complex	anaphase-promoting complex	1	1	0
TRAMP complex	alpha-1,6-mannosyltransferase complex	0	5	-1
TRAMP complex	cAMP-dependent protein kinase complex	2	1	0.333333
TRAMP complex	septin complex	0	2	-1
TRAMP complex	signalosome	2	0	1
TRAMP complex	preribosome, large subunit precursor	2	2	0
TRAMP complex	Mre11 complex	1	1	0
TRAMP complex	HIR complex	0	2	-1
TRAMP complex	cytosolic large ribosomal subunit	14	5	0.473684
TRAMP complex	alpha,alpha-trehalose-phosphate synthase complex (UDP-forming)	1	1	0
TRAMP complex	exosome (RNase complex)	1	3	-0.5
TRAMP complex	COMPASS complex	1	1	0
TRAMP complex	snRNP U6	2	0	1
TRAMP complex	putative Sit4-Sap185-Rts3-Hrk1 complex	2	0	1
TRAMP complex	putative Eft1-Eft2 complex	2	1	0.333333
TRAMP complex	putative Tub3-Gcn1-Gcn20-Gfa1-Mae1-Sam1-Clu1 complex	2	2	0
TRAMP complex	putative Rps0a-Rps0b complex	0	2	-1
TRAMP complex	putative Mdm10-Mpm1-Tom40-Yhm2 complex	1	1	0
TRAMP complex	putative Ssd1-Psy4-Pph3-Psy2 complex	2	0	1
TRAMP complex	putative Hmg1-Hmg2 isozyme complex	2	0	1
TRAMP complex	spliceosome	1	1	0
TRAMP complex	commitment complex (GO)	0	3	-1
TRAMP complex	cyclin-dependent protein kinase holoenzyme complex (GO)	2	0	1
TRAMP complex	cytoplasmic dynein complex (GO)	1	1	0
TRAMP complex	mitochondrial sorting and assembly machinery complex (GO)	2	1	0.333333
TRAMP complex	mitotic checkpoint complex (GO)	1	1	0
TRAMP complex	Mre11 complex (GO)	1	1	0
TRAMP complex	nuclear telomere cap complex (GO)	1	2	-0.333333
TRAMP complex	proteasome complex (GO)	2	1	0.333333
TRAMP complex	SNARE complex (GO)	2	0	1
TRAMP complex	TORC1 complex (GO)	1	1	0
TRAMP complex	TORC2 complex (GO)	2	0	1
TRAMP complex	ubiquitin ligase complex (GO)	3	2	0.2
TRAMP complex	vacuolar transporter chaperone complex (GO)	3	0	1
CPF complex	delta DNA polymerase complex	3	0	1
CPF complex	AP-3 adaptor complex	3	2	0.2
CPF complex	Rpd3L complex	4	9	-0.384615
CPF complex	protein phosphatase type 2A complex	4	1	0.6
CPF complex	SWR1 complex	1	11	-0.833333
CPF complex	Set3C	6	7	-0.0769231
CPF complex	MutSalpha complex	2	0	1
CPF complex	Cdc73-Paf1 complex	1	2	-0.333333
CPF complex	mitochondrial small ribosomal subunit	2	2	0
CPF complex	AP-1 adaptor complex	0	2	-1
CPF complex	GET complex	3	0	1
CPF complex	GID complex	4	4	0
CPF complex	mitochondrial pyruvate dehydrogenase complex	3	0	1
CPF complex	Srb-mediator complex	2	3	-0.2
CPF complex	snf1 protein kinase complex	3	1	0.5
CPF complex	CCAAT-binding factor complex	3	0	1
CPF complex	vacuolar proton-transporting V-type ATPase, V1 domain	0	2	-1
CPF complex	cytosolic small ribosomal subunit	2	1	0.333333
CPF complex	Elg1 RFC-like complex	2	0	1
CPF complex	HOPS complex	2	1	0.333333
CPF complex	NuA4 histone acetyltransferase complex	2	2	0
CPF complex	RNA polymerase I complex	2	2	0
CPF complex	90S preribosome	3	2	0.2
CPF complex	RSC complex	2	8	-0.6
CPF complex	SAGA complex	4	5	-0.111111
CPF complex	TRAPP complex	1	2	-0.333333
CPF complex	CAF-1 complex	0	3	-1
CPF complex	proteasome regulatory particle	0	2	-1
CPF complex	Ski complex	1	1	0
CPF complex	exomer complex	2	1	0.333333
CPF complex	INO80 complex	3	3	0
CPF complex	Elongator holoenzyme complex	1	6	-0.714286
CPF complex	retromer complex	2	3	-0.2
CPF complex	anaphase-promoting complex	2	2	0
CPF complex	alpha-1,6-mannosyltransferase complex	1	3	-0.5
CPF complex	cAMP-dependent protein kinase complex	3	0	1
CPF complex	signalosome	2	0	1
CPF complex	preribosome, large subunit precursor	2	1	0.333333
CPF complex	Mre11 complex	2	0	1
CPF complex	HIR complex	4	1	0.6
CPF complex	RNA polymerase II complex	2	1	0.333333
CPF complex	nascent polypeptide-associated complex	1	1	0
CPF complex	cytosolic large ribosomal subunit	11	18	-0.241379
CPF complex	RAVE complex	1	4	-0.6
CPF complex	prefoldin complex	3	0	1
CPF complex	alpha,alpha-trehalose-phosphate synthase complex (UDP-forming)	0	3	-1
CPF complex	exosome (RNase complex)	1	2	-0.333333
CPF complex	COMPASS complex	2	1	0.333333
CPF complex	snRNP U6	5	2	0.428571
CPF complex	putative Las17-Sla1-Vrp1 complex	2	2	0
CPF complex	putative Sit4-Sap185-Rts3-Hrk1 complex	1	1	0
CPF complex	putative Bre1-Lge1 complex	0	2	-1
CPF complex	putative Tub3-Gcn1-Gcn20-Gfa1-Mae1-Sam1-Clu1 complex	2	0	1
CPF complex	putative Pmr1-Psd1 complex	1	2	-0.333333
CPF complex	putative Ade16-Ade17-Sol2 complex	1	1	0
CPF complex	putative Nma2-Nma1 complex	1	1	0
CPF complex	putative Rps0a-Rps0b complex	1	1	0
CPF complex	putative Asn1-Asn2 isozyme complex	1	1	0
CPF complex	putative Mdm10-Mpm1-Tom40-Yhm2 complex	1	1	0
CPF complex	putative Pkh1-Mrp8-Pil1-Lsp1 complex	3	0	1
CPF complex	putative Ssd1-Psy4-Pph3-Psy2 complex	2	1	0.333333
CPF complex	spliceosome	0	2	-1
CPF complex	1,3-beta-glucan synthase complex (GO)	1	1	0
CPF complex	calcineurin complex (GO)	1	1	0
CPF complex	chromatin assembly complex (GO)	1	1	0
CPF complex	cyclin-dependent protein kinase holoenzyme complex (GO)	3	3	0
CPF complex	cytoplasmic dynein complex (GO)	2	1	0.333333
CPF complex	dynactin complex (GO)	1	3	-0.5
CPF complex	Holliday junction resolvase complex (GO)	2	1	0.333333
CPF complex	kinesin complex (GO)	1	2	-0.333333
CPF complex	Mdm10/Mdm12/Mmm1 complex (GO)	1	2	-0.333333
CPF complex	mitochondrial respiratory chain complex II (GO)	0	2	-1
CPF complex	mitochondrial sorting and assembly machinery complex (GO)	1	3	-0.5
CPF complex	monopolin complex (GO)	2	1	0.333333
CPF complex	Mre11 complex (GO)	2	0	1
CPF complex	mRNA cap complex (GO)	2	1	0.333333
CPF complex	nucleotide-excision repair factor 1 complex (GO)	1	1	0
CPF complex	oligosaccharyl transferase complex (GO)	1	1	0
CPF complex	proteasome complex (GO)	3	1	0.5
CPF complex	protein phosphatase type 1 complex (GO)	0	2	-1
CPF complex	ribonuclease H2 complex (GO)	1	1	0
CPF complex	ribonucleoprotein complex (GO)	2	0	1
CPF complex	TORC1 complex (GO)	0	2	-1
CPF complex	ubiquitin ligase complex (GO)	4	2	0.333333
CPF complex	vacuolar transporter chaperone complex (GO)	1	2	-0.333333
delta DNA polymerase complex	AP-3 adaptor complex	0	4	-1
delta DNA polymerase complex	Rpd3L complex	5	8	-0.230769
delta DNA polymerase complex	protein phosphatase type 2A complex	1	2	-0.333333
delta DNA polymerase complex	SWR1 complex	4	10	-0.428571
delta DNA polymerase complex	Set3C	2	4	-0.333333
delta DNA polymerase complex	MutSalpha complex	0	4	-1
delta DNA polymerase complex	Cdc73-Paf1 complex	1	3	-0.5
delta DNA polymerase complex	mitochondrial small ribosomal subunit	2	1	0.333333
delta DNA polymerase complex	AP-1 adaptor complex	0	2	-1
delta DNA polymerase complex	U4-U6 x U5 tri-snRNP complex	0	3	-1
delta DNA polymerase complex	GET complex	0	4	-1
delta DNA polymerase complex	COPI vesicle coat	3	1	0.5
delta DNA polymerase complex	GID complex	1	2	-0.333333
delta DNA polymerase complex	Golgi transport complex	6	1	0.714286
delta DNA polymerase complex	Srb-mediator complex	5	3	0.25
delta DNA polymerase complex	snf1 protein kinase complex	2	1	0.333333
delta DNA polymerase complex	CCAAT-binding factor complex	0	2	-1
delta DNA polymerase complex	Elg1 RFC-like complex	0	4	-1
delta DNA polymerase complex	HOPS complex	1	2	-0.333333
delta DNA polymerase complex	NuA4 histone acetyltransferase complex	4	5	-0.111111
delta DNA polymerase complex	90S preribosome	7	1	0.75
delta DNA polymerase complex	RSC complex	2	6	-0.5
delta DNA polymerase complex	SAGA complex	3	2	0.2
delta DNA polymerase complex	CAF-1 complex	0	8	-1
delta DNA polymerase complex	proteasome regulatory particle	0	8	-1
delta DNA polymerase complex	exomer complex	0	5	-1
delta DNA polymerase complex	INO80 complex	4	4	0
delta DNA polymerase complex	Elongator holoenzyme complex	9	0	1
delta DNA polymerase complex	retromer complex	0	3	-1
delta DNA polymerase complex	anaphase-promoting complex	1	3	-0.5
delta DNA polymerase complex	alpha-1,6-mannosyltransferase complex	2	2	0
delta DNA polymerase complex	cAMP-dependent protein kinase complex	2	1	0.333333
delta DNA polymerase complex	septin complex	1	1	0
delta DNA polymerase complex	signalosome	0	3	-1
delta DNA polymerase complex	Mre11 complex	0	5	-1
delta DNA polymerase complex	endoplasmic reticulum Sec complex	1	1	0
delta DNA polymerase complex	RNA polymerase II complex	1	1	0
delta DNA polymerase complex	nascent polypeptide-associated complex	2	0	1
delta DNA polymerase complex	cytosolic large ribosomal subunit	8	10	-0.111111
delta DNA polymerase complex	RAVE complex	1	1	0
delta DNA polymerase complex	prefoldin complex	6	0	1
delta DNA polymerase complex	exosome (RNase complex)	3	1	0.5
delta DNA polymerase complex	COMPASS complex	2	1	0.333333
delta DNA polymerase complex	snRNP U6	6	0	1
delta DNA polymerase complex	putative Las17-Sla1-Vrp1 complex	2	0	1
delta DNA polymerase complex	putative Sit4-Sap185-Rts3-Hrk1 complex	1	1	0
delta DNA polymerase complex	putative Bre1-Lge1 complex	0	4	-1
delta DNA polymerase complex	putative Eft1-Eft2 complex	1	1	0
delta DNA polymerase complex	putative Tub3-Gcn1-Gcn20-Gfa1-Mae1-Sam1-Clu1 complex	4	1	0.6
delta DNA polymerase complex	putative Pmr1-Psd1 complex	0	2	-1
delta DNA polymerase complex	putative Rps0a-Rps0b complex	2	0	1
delta DNA polymerase complex	putative Pkh1-Mrp8-Pil1-Lsp1 complex	0	2	-1
delta DNA polymerase complex	putative Ssd1-Psy4-Pph3-Psy2 complex	0	3	-1
delta DNA polymerase complex	calcineurin complex (GO)	0	2	-1
delta DNA polymerase complex	chromatin assembly complex (GO)	0	3	-1
delta DNA polymerase complex	commitment complex (GO)	4	0	1
delta DNA polymerase complex	cyclin-dependent protein kinase holoenzyme complex (GO)	2	3	-0.2
delta DNA polymerase complex	dynactin complex (GO)	3	1	0.5
delta DNA polymerase complex	Holliday junction resolvase complex (GO)	0	4	-1
delta DNA polymerase complex	kinesin complex (GO)	0	2	-1
delta DNA polymerase complex	mitochondrial outer membrane translocase complex (GO)	2	2	0
delta DNA polymerase complex	mitochondrial proton-transporting ATP synthase complex, coupling factor F(o) (GO)	2	1	0.333333
delta DNA polymerase complex	mitochondrial respiratory chain complex II (GO)	0	3	-1
delta DNA polymerase complex	mitotic checkpoint complex (GO)	3	1	0.5
delta DNA polymerase complex	monopolin complex (GO)	0	3	-1
delta DNA polymerase complex	Mre11 complex (GO)	0	6	-1
delta DNA polymerase complex	nuclear telomere cap complex (GO)	2	0	1
delta DNA polymerase complex	nucleotide-excision repair factor 1 complex (GO)	2	0	1
delta DNA polymerase complex	oligosaccharyl transferase complex (GO)	7	1	0.75
delta DNA polymerase complex	proteasome complex (GO)	2	2	0
delta DNA polymerase complex	protein phosphatase type 1 complex (GO)	2	1	0.333333
delta DNA polymerase complex	ribonuclease H2 complex (GO)	0	3	-1
delta DNA polymerase complex	TORC1 complex (GO)	1	1	0
delta DNA polymerase complex	TORC2 complex (GO)	1	1	0
delta DNA polymerase complex	transcription elongation factor complex (GO)	0	2	-1
delta DNA polymerase complex	ubiquitin ligase complex (GO)	2	0	1
delta DNA polymerase complex	vacuolar transporter chaperone complex (GO)	0	2	-1
snRNP U2	AP-3 adaptor complex	1	1	0
snRNP U2	Rpd3L complex	3	3	0
snRNP U2	protein phosphatase type 2A complex	4	0	1
snRNP U2	SWR1 complex	3	7	-0.4
snRNP U2	Set3C	3	3	0
snRNP U2	Cdc73-Paf1 complex	0	3	-1
snRNP U2	AP-1 adaptor complex	0	3	-1
snRNP U2	U4-U6 x U5 tri-snRNP complex	0	4	-1
snRNP U2	GET complex	1	2	-0.333333
snRNP U2	COPI vesicle coat	0	2	-1
snRNP U2	GID complex	3	3	0
snRNP U2	Golgi transport complex	0	5	-1
snRNP U2	mitochondrial pyruvate dehydrogenase complex	1	1	0
snRNP U2	Srb-mediator complex	1	7	-0.75
snRNP U2	snf1 protein kinase complex	1	3	-0.5
snRNP U2	TREX complex	0	2	-1
snRNP U2	cytosolic small ribosomal subunit	0	2	-1
snRNP U2	NuA4 histone acetyltransferase complex	3	1	0.5
snRNP U2	RNA polymerase I complex	1	1	0
snRNP U2	90S preribosome	1	1	0
snRNP U2	RSC complex	3	5	-0.25
snRNP U2	SAGA complex	4	3	0.142857
snRNP U2	proteasome regulatory particle	5	1	0.666667
snRNP U2	Ski complex	2	2	0
snRNP U2	exomer complex	1	2	-0.333333
snRNP U2	INO80 complex	2	2	0
snRNP U2	Elongator holoenzyme complex	3	2	0.2
snRNP U2	retromer complex	1	1	0
snRNP U2	alpha-1,6-mannosyltransferase complex	1	1	0
snRNP U2	signalosome	2	0	1
snRNP U2	preribosome, large subunit precursor	2	3	-0.2
snRNP U2	endoplasmic reticulum Sec complex	2	0	1
snRNP U2	HIR complex	2	1	0.333333
snRNP U2	RNA polymerase II complex	2	0	1
snRNP U2	cytosolic large ribosomal subunit	5	10	-0.333333
snRNP U2	alpha,alpha-trehalose-phosphate synthase complex (UDP-forming)	2	0	1
snRNP U2	exosome (RNase complex)	2	0	1
snRNP U2	COMPASS complex	0	3	-1
snRNP U2	snRNP U6	2	2	0
snRNP U2	putative Las17-Sla1-Vrp1 complex	0	3	-1
snRNP U2	putative Bre1-Lge1 complex	0	3	-1
snRNP U2	putative Tub3-Gcn1-Gcn20-Gfa1-Mae1-Sam1-Clu1 complex	0	2	-1
snRNP U2	putative Nth1-Bmh1-Bmh2 complex	0	2	-1
snRNP U2	putative Nup170-Nup53-Hms1 complex	1	1	0
snRNP U2	putative Ade16-Ade17-Sol2 complex	1	3	-0.5
snRNP U2	putative Ssd1-Psy4-Pph3-Psy2 complex	1	1	0
snRNP U2	spliceosome	1	6	-0.714286
snRNP U2	commitment complex (GO)	0	4	-1
snRNP U2	cyclin-dependent protein kinase holoenzyme complex (GO)	1	1	0
snRNP U2	cytoplasmic dynein complex (GO)	1	1	0
snRNP U2	kinesin complex (GO)	3	0	1
snRNP U2	mitochondrial proton-transporting ATP synthase complex, coupling factor F(o) (GO)	1	1	0
snRNP U2	mitochondrial sorting and assembly machinery complex (GO)	1	2	-0.333333
snRNP U2	mitotic checkpoint complex (GO)	0	2	-1
snRNP U2	monopolin complex (GO)	2	0	1
snRNP U2	nuclear telomere cap complex (GO)	4	0	1
snRNP U2	oligosaccharyl transferase complex (GO)	4	1	0.6
snRNP U2	proteasome complex (GO)	1	3	-0.5
snRNP U2	transcription elongation factor complex (GO)	1	2	-0.333333
snRNP U2	translocon complex (GO)	2	2	0
snRNP U2	ubiquitin ligase complex (GO)	2	1	0.333333
AP-3 adaptor complex	Ric1-Rgp1 complex	0	4	-1
AP-3 adaptor complex	Rpd3L complex	12	1	0.846154
AP-3 adaptor complex	SWR1 complex	7	1	0.75
AP-3 adaptor complex	Set3C	2	2	0
AP-3 adaptor complex	Cdc73-Paf1 complex	1	1	0
AP-3 adaptor complex	AP-1 adaptor complex	1	3	-0.5
AP-3 adaptor complex	GID complex	1	1	0
AP-3 adaptor complex	Golgi transport complex	1	15	-0.875
AP-3 adaptor complex	Srb-mediator complex	6	3	0.333333
AP-3 adaptor complex	snf1 protein kinase complex	1	3	-0.5
AP-3 adaptor complex	vacuolar proton-transporting V-type ATPase, V1 domain	10	0	1
AP-3 adaptor complex	cytosolic small ribosomal subunit	1	3	-0.5
AP-3 adaptor complex	Elg1 RFC-like complex	2	1	0.333333
AP-3 adaptor complex	HOPS complex	10	0	1
AP-3 adaptor complex	NuA4 histone acetyltransferase complex	8	1	0.777778
AP-3 adaptor complex	90S preribosome	4	4	0
AP-3 adaptor complex	RSC complex	2	3	-0.2
AP-3 adaptor complex	SAGA complex	3	3	0
AP-3 adaptor complex	proteasome regulatory particle	4	2	0.333333
AP-3 adaptor complex	Ski complex	1	1	0
AP-3 adaptor complex	INO80 complex	6	2	0.5
AP-3 adaptor complex	Elongator holoenzyme complex	2	0	1
AP-3 adaptor complex	retromer complex	0	5	-1
AP-3 adaptor complex	anaphase-promoting complex	0	2	-1
AP-3 adaptor complex	alpha-1,6-mannosyltransferase complex	0	4	-1
AP-3 adaptor complex	septin complex	1	2	-0.333333
AP-3 adaptor complex	signalosome	0	2	-1
AP-3 adaptor complex	preribosome, large subunit precursor	4	3	0.142857
AP-3 adaptor complex	endoplasmic reticulum Sec complex	0	2	-1
AP-3 adaptor complex	RNA polymerase II complex	3	0	1
AP-3 adaptor complex	cytosolic large ribosomal subunit	6	5	0.0909091
AP-3 adaptor complex	prefoldin complex	3	0	1
AP-3 adaptor complex	exosome (RNase complex)	2	0	1
AP-3 adaptor complex	COMPASS complex	0	3	-1
AP-3 adaptor complex	snRNP U6	0	10	-1
AP-3 adaptor complex	putative Pmr1-Psd1 complex	3	0	1
AP-3 adaptor complex	putative Nup170-Nup53-Hms1 complex	1	1	0
AP-3 adaptor complex	putative Ade16-Ade17-Sol2 complex	0	2	-1
AP-3 adaptor complex	putative Ssd1-Psy4-Pph3-Psy2 complex	3	0	1
AP-3 adaptor complex	spliceosome	2	0	1
AP-3 adaptor complex	1,3-beta-glucan synthase complex (GO)	1	1	0
AP-3 adaptor complex	commitment complex (GO)	4	0	1
AP-3 adaptor complex	cyclin-dependent protein kinase holoenzyme complex (GO)	0	2	-1
AP-3 adaptor complex	cytoplasmic dynein complex (GO)	0	3	-1
AP-3 adaptor complex	dynactin complex (GO)	0	3	-1
AP-3 adaptor complex	ESCRT III complex (GO)	0	5	-1
AP-3 adaptor complex	mitochondrial sorting and assembly machinery complex (GO)	1	1	0
AP-3 adaptor complex	mitotic checkpoint complex (GO)	1	1	0
AP-3 adaptor complex	monopolin complex (GO)	3	0	1
AP-3 adaptor complex	mRNA cap complex (GO)	0	2	-1
AP-3 adaptor complex	nucleolar preribosome, small subunit precursor (GO)	1	1	0
AP-3 adaptor complex	oligosaccharyl transferase complex (GO)	0	11	-1
AP-3 adaptor complex	proteasome complex (GO)	2	2	0
AP-3 adaptor complex	protein phosphatase type 1 complex (GO)	2	1	0.333333
AP-3 adaptor complex	ribonucleoprotein complex (GO)	0	2	-1
AP-3 adaptor complex	signal peptidase complex (GO)	0	2	-1
AP-3 adaptor complex	TORC1 complex (GO)	10	0	1
AP-3 adaptor complex	TORC2 complex (GO)	10	0	1
AP-3 adaptor complex	translocon complex (GO)	0	2	-1
AP-3 adaptor complex	ubiquitin ligase complex (GO)	1	2	-0.333333
Ric1-Rgp1 complex	Rpd3L complex	8	0	1
Ric1-Rgp1 complex	SWR1 complex	5	7	-0.166667
Ric1-Rgp1 complex	Set3C	1	2	-0.333333
Ric1-Rgp1 complex	Cdc73-Paf1 complex	0	2	-1
Ric1-Rgp1 complex	GET complex	0	3	-1
Ric1-Rgp1 complex	COPI vesicle coat	0	4	-1
Ric1-Rgp1 complex	GID complex	3	1	0.5
Ric1-Rgp1 complex	Golgi transport complex	0	9	-1
Ric1-Rgp1 complex	Srb-mediator complex	5	0	1
Ric1-Rgp1 complex	vacuolar proton-transporting V-type ATPase, V1 domain	1	3	-0.5
Ric1-Rgp1 complex	cytosolic small ribosomal subunit	0	2	-1
Ric1-Rgp1 complex	HOPS complex	1	1	0
Ric1-Rgp1 complex	NuA4 histone acetyltransferase complex	4	1	0.6
Ric1-Rgp1 complex	RSC complex	2	1	0.333333
Ric1-Rgp1 complex	TRAPP complex	0	2	-1
Ric1-Rgp1 complex	proteasome regulatory particle	4	0	1
Ric1-Rgp1 complex	eukaryotic translation initiation factor 2B complex	2	0	1
Ric1-Rgp1 complex	exomer complex	2	0	1
Ric1-Rgp1 complex	INO80 complex	5	0	1
Ric1-Rgp1 complex	Elongator holoenzyme complex	3	0	1
Ric1-Rgp1 complex	retromer complex	0	7	-1
Ric1-Rgp1 complex	cAMP-dependent protein kinase complex	0	2	-1
Ric1-Rgp1 complex	preribosome, large subunit precursor	1	1	0
Ric1-Rgp1 complex	endoplasmic reticulum Sec complex	2	0	1
Ric1-Rgp1 complex	cytosolic large ribosomal subunit	1	12	-0.846154
Ric1-Rgp1 complex	RAVE complex	0	2	-1
Ric1-Rgp1 complex	COMPASS complex	1	2	-0.333333
Ric1-Rgp1 complex	snRNP U6	2	0	1
Ric1-Rgp1 complex	putative Las17-Sla1-Vrp1 complex	3	0	1
Ric1-Rgp1 complex	putative Rps0a-Rps0b complex	1	1	0
Ric1-Rgp1 complex	putative Pkh1-Mrp8-Pil1-Lsp1 complex	1	1	0
Ric1-Rgp1 complex	calcineurin complex (GO)	1	1	0
Ric1-Rgp1 complex	cytoplasmic dynein complex (GO)	3	1	0.5
Ric1-Rgp1 complex	Mdm10/Mdm12/Mmm1 complex (GO)	1	1	0
Ric1-Rgp1 complex	mitochondrial proton-transporting ATP synthase complex, coupling factor F(o) (GO)	1	1	0
Ric1-Rgp1 complex	mitotic checkpoint complex (GO)	2	0	1
Ric1-Rgp1 complex	nuclear telomere cap complex (GO)	1	1	0
Ric1-Rgp1 complex	oligosaccharyl transferase complex (GO)	2	3	-0.2
Ric1-Rgp1 complex	signal peptidase complex (GO)	1	1	0
Ric1-Rgp1 complex	TORC2 complex (GO)	1	1	0
Ric1-Rgp1 complex	ubiquitin ligase complex (GO)	2	0	1
Rpd3L complex	protein phosphatase type 2A complex	2	2	0
Rpd3L complex	SWR1 complex	8	73	-0.802469
Rpd3L complex	Set3C	1	41	-0.952381
Rpd3L complex	MutSalpha complex	1	3	-0.5
Rpd3L complex	Cdc73-Paf1 complex	0	27	-1
Rpd3L complex	mitochondrial small ribosomal subunit	2	13	-0.733333
Rpd3L complex	AP-1 adaptor complex	1	5	-0.666667
Rpd3L complex	U4-U6 x U5 tri-snRNP complex	4	21	-0.68
Rpd3L complex	GET complex	2	13	-0.733333
Rpd3L complex	COPI vesicle coat	5	5	0
Rpd3L complex	GID complex	2	20	-0.818182
Rpd3L complex	Golgi transport complex	8	8	0
Rpd3L complex	mitochondrial pyruvate dehydrogenase complex	3	3	0
Rpd3L complex	Srb-mediator complex	15	16	-0.0322581
Rpd3L complex	snf1 protein kinase complex	5	8	-0.230769
Rpd3L complex	TREX complex	1	8	-0.777778
Rpd3L complex	CCAAT-binding factor complex	6	7	-0.0769231
Rpd3L complex	vacuolar proton-transporting V-type ATPase, V1 domain	3	8	-0.454545
Rpd3L complex	cytosolic small ribosomal subunit	16	2	0.777778
Rpd3L complex	Elg1 RFC-like complex	4	4	0
Rpd3L complex	HOPS complex	8	11	-0.157895
Rpd3L complex	NuA4 histone acetyltransferase complex	19	22	-0.0731707
Rpd3L complex	RNA polymerase I complex	11	4	0.466667
Rpd3L complex	90S preribosome	20	9	0.37931
Rpd3L complex	RSC complex	12	23	-0.314286
Rpd3L complex	SAGA complex	28	29	-0.0175439
Rpd3L complex	TRAPP complex	3	8	-0.454545
Rpd3L complex	CAF-1 complex	12	2	0.714286
Rpd3L complex	proteasome regulatory particle	10	42	-0.615385
Rpd3L complex	Ski complex	4	3	0.142857
Rpd3L complex	eukaryotic translation initiation factor 2B complex	1	4	-0.6
Rpd3L complex	exomer complex	3	7	-0.4
Rpd3L complex	INO80 complex	10	27	-0.459459
Rpd3L complex	Elongator holoenzyme complex	0	35	-1
Rpd3L complex	retromer complex	15	1	0.875
Rpd3L complex	anaphase-promoting complex	2	10	-0.666667
Rpd3L complex	alpha-1,6-mannosyltransferase complex	6	7	-0.0769231
Rpd3L complex	ESCRT I complex	6	11	-0.294118
Rpd3L complex	cAMP-dependent protein kinase complex	2	1	0.333333
Rpd3L complex	septin complex	21	5	0.615385
Rpd3L complex	signalosome	4	2	0.333333
Rpd3L complex	preribosome, large subunit precursor	34	5	0.74359
Rpd3L complex	Mre11 complex	3	1	0.5
Rpd3L complex	endoplasmic reticulum Sec complex	4	12	-0.5
Rpd3L complex	HIR complex	7	6	0.0769231
Rpd3L complex	RNA polymerase II complex	6	3	0.333333
Rpd3L complex	nascent polypeptide-associated complex	5	1	0.666667
Rpd3L complex	cytosolic large ribosomal subunit	71	33	0.365385
Rpd3L complex	RAVE complex	5	0	1
Rpd3L complex	prefoldin complex	13	4	0.529412
Rpd3L complex	alpha,alpha-trehalose-phosphate synthase complex (UDP-forming)	6	3	0.333333
Rpd3L complex	exosome (RNase complex)	12	2	0.714286
Rpd3L complex	COMPASS complex	5	26	-0.677419
Rpd3L complex	snRNP U6	16	8	0.333333
Rpd3L complex	putative Flc2-Pdr5 complex	0	2	-1
Rpd3L complex	putative Las17-Sla1-Vrp1 complex	2	8	-0.6
Rpd3L complex	putative Sit4-Sap185-Rts3-Hrk1 complex	3	4	-0.142857
Rpd3L complex	putative Bre1-Lge1 complex	0	17	-1
Rpd3L complex	putative Eft1-Eft2 complex	0	10	-1
Rpd3L complex	putative Tub3-Gcn1-Gcn20-Gfa1-Mae1-Sam1-Clu1 complex	7	5	0.166667
Rpd3L complex	putative Pmr1-Psd1 complex	1	6	-0.714286
Rpd3L complex	putative Nth1-Bmh1-Bmh2 complex	3	3	0
Rpd3L complex	putative Arx1-Rsa4-Sda1-Ipi3-Nsa2-Nog2-Bud20-Ipi1-Mdn1 complex	4	4	0
Rpd3L complex	putative Nup170-Nup53-Hms1 complex	2	3	-0.2
Rpd3L complex	putative Ade16-Ade17-Sol2 complex	1	2	-0.333333
Rpd3L complex	putative Nma2-Nma1 complex	3	2	0.2
Rpd3L complex	putative Boi2-Cdc24 complex	2	6	-0.5
Rpd3L complex	putative Pck1-Eno1 complex	2	3	-0.2
Rpd3L complex	putative Rps0a-Rps0b complex	2	1	0.333333
Rpd3L complex	putative Asn1-Asn2 isozyme complex	2	2	0
Rpd3L complex	putative Mdm10-Mpm1-Tom40-Yhm2 complex	6	4	0.2
Rpd3L complex	putative Pkh1-Mrp8-Pil1-Lsp1 complex	1	4	-0.6
Rpd3L complex	putative Ssd1-Psy4-Pph3-Psy2 complex	1	6	-0.714286
Rpd3L complex	putative Nqm1-Tal1 complex	1	1	0
Rpd3L complex	putative Hmg1-Hmg2 isozyme complex	2	1	0.333333
Rpd3L complex	spliceosome	12	4	0.5
Rpd3L complex	1,3-beta-glucan synthase complex (GO)	4	4	0
Rpd3L complex	calcineurin complex (GO)	1	7	-0.75
Rpd3L complex	chromatin assembly complex (GO)	2	14	-0.75
Rpd3L complex	commitment complex (GO)	12	2	0.714286
Rpd3L complex	cyclin-dependent protein kinase holoenzyme complex (GO)	9	10	-0.0526316
Rpd3L complex	cytoplasmic dynein complex (GO)	13	0	1
Rpd3L complex	dynactin complex (GO)	10	3	0.538462
Rpd3L complex	ESCRT III complex (GO)	4	11	-0.466667
Rpd3L complex	Holliday junction resolvase complex (GO)	0	3	-1
Rpd3L complex	kinesin complex (GO)	3	6	-0.333333
Rpd3L complex	Mdm10/Mdm12/Mmm1 complex (GO)	3	9	-0.5
Rpd3L complex	mitochondrial inner membrane presequence translocase complex (GO)	2	1	0.333333
Rpd3L complex	mitochondrial outer membrane translocase complex (GO)	2	11	-0.692308
Rpd3L complex	mitochondrial proton-transporting ATP synthase complex, coupling factor F(o) (GO)	8	2	0.6
Rpd3L complex	mitochondrial respiratory chain complex II (GO)	0	7	-1
Rpd3L complex	mitochondrial sorting and assembly machinery complex (GO)	0	10	-1
Rpd3L complex	mitotic checkpoint complex (GO)	6	6	0
Rpd3L complex	monopolin complex (GO)	11	4	0.466667
Rpd3L complex	Mre11 complex (GO)	3	3	0
Rpd3L complex	mRNA cap complex (GO)	4	3	0.142857
Rpd3L complex	nuclear telomere cap complex (GO)	6	13	-0.368421
Rpd3L complex	nucleolar preribosome, small subunit precursor (GO)	0	3	-1
Rpd3L complex	nucleotide-excision repair factor 1 complex (GO)	2	1	0.333333
Rpd3L complex	oligosaccharyl transferase complex (GO)	9	17	-0.307692
Rpd3L complex	phosphopyruvate hydratase complex (GO)	2	2	0
Rpd3L complex	proteasome complex (GO)	7	15	-0.363636
Rpd3L complex	protein phosphatase type 1 complex (GO)	3	3	0
Rpd3L complex	ribonuclease H2 complex (GO)	1	1	0
Rpd3L complex	ribonucleoprotein complex (GO)	1	1	0
Rpd3L complex	signal peptidase complex (GO)	3	1	0.5
Rpd3L complex	SNARE complex (GO)	0	2	-1
Rpd3L complex	TORC1 complex (GO)	14	8	0.272727
Rpd3L complex	TORC2 complex (GO)	11	9	0.1
Rpd3L complex	transcription elongation factor complex (GO)	5	2	0.428571
Rpd3L complex	translocon complex (GO)	4	9	-0.384615
Rpd3L complex	ubiquitin ligase complex (GO)	17	10	0.259259
Rpd3L complex	vacuolar transporter chaperone complex (GO)	2	0	1
protein phosphatase type 2A complex	SWR1 complex	12	3	0.6
protein phosphatase type 2A complex	Set3C	2	3	-0.2
protein phosphatase type 2A complex	Cdc73-Paf1 complex	4	2	0.333333
protein phosphatase type 2A complex	mitochondrial small ribosomal subunit	1	1	0
protein phosphatase type 2A complex	AP-1 adaptor complex	1	3	-0.5
protein phosphatase type 2A complex	U4-U6 x U5 tri-snRNP complex	2	3	-0.2
protein phosphatase type 2A complex	GET complex	2	0	1
protein phosphatase type 2A complex	GID complex	0	2	-1
protein phosphatase type 2A complex	Golgi transport complex	5	2	0.428571
protein phosphatase type 2A complex	Srb-mediator complex	3	6	-0.333333
protein phosphatase type 2A complex	vacuolar proton-transporting V-type ATPase, V1 domain	0	3	-1
protein phosphatase type 2A complex	cytosolic small ribosomal subunit	4	2	0.333333
protein phosphatase type 2A complex	Elg1 RFC-like complex	2	1	0.333333
protein phosphatase type 2A complex	HOPS complex	2	1	0.333333
protein phosphatase type 2A complex	NuA4 histone acetyltransferase complex	12	4	0.5
protein phosphatase type 2A complex	RNA polymerase I complex	2	0	1
protein phosphatase type 2A complex	90S preribosome	6	4	0.2
protein phosphatase type 2A complex	RSC complex	4	5	-0.111111
protein phosphatase type 2A complex	SAGA complex	5	7	-0.166667
protein phosphatase type 2A complex	TRAPP complex	4	0	1
protein phosphatase type 2A complex	proteasome regulatory particle	2	8	-0.6
protein phosphatase type 2A complex	exomer complex	2	3	-0.2
protein phosphatase type 2A complex	INO80 complex	13	1	0.857143
protein phosphatase type 2A complex	Elongator holoenzyme complex	1	1	0
protein phosphatase type 2A complex	retromer complex	3	1	0.5
protein phosphatase type 2A complex	anaphase-promoting complex	2	7	-0.555556
protein phosphatase type 2A complex	alpha-1,6-mannosyltransferase complex	4	3	0.142857
protein phosphatase type 2A complex	ESCRT I complex	3	2	0.2
protein phosphatase type 2A complex	cAMP-dependent protein kinase complex	1	1	0
protein phosphatase type 2A complex	septin complex	3	7	-0.4
protein phosphatase type 2A complex	preribosome, large subunit precursor	4	5	-0.111111
protein phosphatase type 2A complex	endoplasmic reticulum Sec complex	2	0	1
protein phosphatase type 2A complex	HIR complex	0	3	-1
protein phosphatase type 2A complex	nascent polypeptide-associated complex	2	1	0.333333
protein phosphatase type 2A complex	cytosolic large ribosomal subunit	10	14	-0.166667
protein phosphatase type 2A complex	RAVE complex	1	1	0
protein phosphatase type 2A complex	prefoldin complex	4	5	-0.111111
protein phosphatase type 2A complex	alpha,alpha-trehalose-phosphate synthase complex (UDP-forming)	1	1	0
protein phosphatase type 2A complex	exosome (RNase complex)	2	5	-0.428571
protein phosphatase type 2A complex	COMPASS complex	1	3	-0.5
protein phosphatase type 2A complex	snRNP U6	4	3	0.142857
protein phosphatase type 2A complex	putative Las17-Sla1-Vrp1 complex	3	0	1
protein phosphatase type 2A complex	putative Bre1-Lge1 complex	0	2	-1
protein phosphatase type 2A complex	putative Tub3-Gcn1-Gcn20-Gfa1-Mae1-Sam1-Clu1 complex	0	4	-1
protein phosphatase type 2A complex	putative Pmr1-Psd1 complex	3	3	0
protein phosphatase type 2A complex	putative Arx1-Rsa4-Sda1-Ipi3-Nsa2-Nog2-Bud20-Ipi1-Mdn1 complex	1	1	0
protein phosphatase type 2A complex	putative Nup170-Nup53-Hms1 complex	0	2	-1
protein phosphatase type 2A complex	putative Ade16-Ade17-Sol2 complex	1	2	-0.333333
protein phosphatase type 2A complex	putative Nma2-Nma1 complex	2	0	1
protein phosphatase type 2A complex	putative Pck1-Eno1 complex	2	0	1
protein phosphatase type 2A complex	putative Rps0a-Rps0b complex	2	0	1
protein phosphatase type 2A complex	putative Mdm10-Mpm1-Tom40-Yhm2 complex	1	1	0
protein phosphatase type 2A complex	putative Pkh1-Mrp8-Pil1-Lsp1 complex	2	1	0.333333
protein phosphatase type 2A complex	putative Ssd1-Psy4-Pph3-Psy2 complex	1	3	-0.5
protein phosphatase type 2A complex	spliceosome	2	1	0.333333
protein phosphatase type 2A complex	calcineurin complex (GO)	2	1	0.333333
protein phosphatase type 2A complex	chromatin assembly complex (GO)	3	1	0.5
protein phosphatase type 2A complex	commitment complex (GO)	3	4	-0.142857
protein phosphatase type 2A complex	cyclin-dependent protein kinase holoenzyme complex (GO)	2	0	1
protein phosphatase type 2A complex	dynactin complex (GO)	3	1	0.5
protein phosphatase type 2A complex	ESCRT III complex (GO)	1	2	-0.333333
protein phosphatase type 2A complex	Holliday junction resolvase complex (GO)	1	1	0
protein phosphatase type 2A complex	kinesin complex (GO)	0	6	-1
protein phosphatase type 2A complex	Mdm10/Mdm12/Mmm1 complex (GO)	2	2	0
protein phosphatase type 2A complex	mitochondrial inner membrane presequence translocase complex (GO)	2	0	1
protein phosphatase type 2A complex	mitochondrial proton-transporting ATP synthase complex, coupling factor F(o) (GO)	2	1	0.333333
protein phosphatase type 2A complex	mitochondrial respiratory chain complex II (GO)	0	2	-1
protein phosphatase type 2A complex	mitochondrial sorting and assembly machinery complex (GO)	2	2	0
protein phosphatase type 2A complex	mitotic checkpoint complex (GO)	3	3	0
protein phosphatase type 2A complex	monopolin complex (GO)	1	3	-0.5
protein phosphatase type 2A complex	mRNA cap complex (GO)	2	2	0
protein phosphatase type 2A complex	nucleotide-excision repair factor 1 complex (GO)	0	2	-1
protein phosphatase type 2A complex	oligosaccharyl transferase complex (GO)	4	0	1
protein phosphatase type 2A complex	phosphopyruvate hydratase complex (GO)	3	0	1
protein phosphatase type 2A complex	protein phosphatase type 1 complex (GO)	2	3	-0.2
protein phosphatase type 2A complex	signal peptidase complex (GO)	4	0	1
protein phosphatase type 2A complex	TORC1 complex (GO)	5	2	0.428571
protein phosphatase type 2A complex	TORC2 complex (GO)	9	1	0.8
protein phosphatase type 2A complex	translocon complex (GO)	2	1	0.333333
protein phosphatase type 2A complex	ubiquitin ligase complex (GO)	3	1	0.5
protein phosphatase type 2A complex	vacuolar transporter chaperone complex (GO)	0	2	-1
SWR1 complex	Set3C	9	25	-0.470588
SWR1 complex	MutSalpha complex	2	1	0.333333
SWR1 complex	Cdc73-Paf1 complex	4	19	-0.652174
SWR1 complex	mitochondrial small ribosomal subunit	3	0	1
SWR1 complex	AP-1 adaptor complex	5	7	-0.166667
SWR1 complex	U4-U6 x U5 tri-snRNP complex	3	14	-0.647059
SWR1 complex	GET complex	3	13	-0.625
SWR1 complex	COPI vesicle coat	3	14	-0.647059
SWR1 complex	GID complex	12	9	0.142857
SWR1 complex	Golgi transport complex	20	19	0.025641
SWR1 complex	mitochondrial pyruvate dehydrogenase complex	8	1	0.777778
SWR1 complex	Srb-mediator complex	13	35	-0.458333
SWR1 complex	snf1 protein kinase complex	5	2	0.428571
SWR1 complex	TREX complex	3	3	0
SWR1 complex	CCAAT-binding factor complex	3	3	0
SWR1 complex	vacuolar proton-transporting V-type ATPase, V1 domain	7	4	0.272727
SWR1 complex	cytosolic small ribosomal subunit	17	6	0.478261
SWR1 complex	Elg1 RFC-like complex	2	4	-0.333333
SWR1 complex	HOPS complex	5	6	-0.0909091
SWR1 complex	NuA4 histone acetyltransferase complex	2	22	-0.833333
SWR1 complex	RNA polymerase I complex	8	8	0
SWR1 complex	90S preribosome	14	10	0.166667
SWR1 complex	RSC complex	26	15	0.268293
SWR1 complex	SAGA complex	17	25	-0.190476
SWR1 complex	TRAPP complex	9	4	0.384615
SWR1 complex	CAF-1 complex	5	0	1
SWR1 complex	proteasome regulatory particle	20	11	0.290323
SWR1 complex	Ski complex	5	3	0.25
SWR1 complex	eukaryotic translation initiation factor 2B complex	2	1	0.333333
SWR1 complex	exomer complex	2	4	-0.333333
SWR1 complex	INO80 complex	6	1	0.714286
SWR1 complex	Elongator holoenzyme complex	5	12	-0.411765
SWR1 complex	retromer complex	21	6	0.555556
SWR1 complex	anaphase-promoting complex	6	8	-0.142857
SWR1 complex	alpha-1,6-mannosyltransferase complex	12	15	-0.111111
SWR1 complex	ESCRT I complex	0	9	-1
SWR1 complex	cAMP-dependent protein kinase complex	5	1	0.666667
SWR1 complex	septin complex	17	1	0.888889
SWR1 complex	signalosome	0	3	-1
SWR1 complex	preribosome, large subunit precursor	21	2	0.826087
SWR1 complex	Mre11 complex	3	1	0.5
SWR1 complex	endoplasmic reticulum Sec complex	6	8	-0.142857
SWR1 complex	HIR complex	5	4	0.111111
SWR1 complex	RNA polymerase II complex	6	7	-0.0769231
SWR1 complex	nascent polypeptide-associated complex	2	5	-0.428571
SWR1 complex	cytosolic large ribosomal subunit	85	37	0.393443
SWR1 complex	RAVE complex	3	3	0
SWR1 complex	prefoldin complex	0	34	-1
SWR1 complex	alpha,alpha-trehalose-phosphate synthase complex (UDP-forming)	6	8	-0.142857
SWR1 complex	exosome (RNase complex)	6	9	-0.2
SWR1 complex	COMPASS complex	6	19	-0.52
SWR1 complex	snRNP U6	9	29	-0.526316
SWR1 complex	putative Flc2-Pdr5 complex	1	1	0
SWR1 complex	putative Las17-Sla1-Vrp1 complex	5	9	-0.285714
SWR1 complex	putative Sit4-Sap185-Rts3-Hrk1 complex	4	7	-0.272727
SWR1 complex	putative Bre1-Lge1 complex	1	12	-0.846154
SWR1 complex	putative Eft1-Eft2 complex	5	0	1
SWR1 complex	putative Crn1-Inp52-Bsp1 complex	1	4	-0.6
SWR1 complex	putative Tub3-Gcn1-Gcn20-Gfa1-Mae1-Sam1-Clu1 complex	4	13	-0.529412
SWR1 complex	putative Pmr1-Psd1 complex	2	6	-0.5
SWR1 complex	putative Nth1-Bmh1-Bmh2 complex	2	4	-0.333333
SWR1 complex	putative Arx1-Rsa4-Sda1-Ipi3-Nsa2-Nog2-Bud20-Ipi1-Mdn1 complex	6	1	0.714286
SWR1 complex	putative Nup170-Nup53-Hms1 complex	2	3	-0.2
SWR1 complex	putative Ade16-Ade17-Sol2 complex	1	1	0
SWR1 complex	putative Boi2-Cdc24 complex	6	1	0.714286
SWR1 complex	putative Pck1-Eno1 complex	3	1	0.5
SWR1 complex	putative Rps0a-Rps0b complex	4	0	1
SWR1 complex	putative Asn1-Asn2 isozyme complex	1	1	0
SWR1 complex	putative Mdm10-Mpm1-Tom40-Yhm2 complex	7	3	0.4
SWR1 complex	putative Pkh1-Mrp8-Pil1-Lsp1 complex	0	4	-1
SWR1 complex	putative Ssd1-Psy4-Pph3-Psy2 complex	5	3	0.25
SWR1 complex	putative Nqm1-Tal1 complex	2	0	1
SWR1 complex	putative Hmg1-Hmg2 isozyme complex	3	2	0.2
SWR1 complex	spliceosome	4	20	-0.666667
SWR1 complex	1,3-beta-glucan synthase complex (GO)	3	2	0.2
SWR1 complex	calcineurin complex (GO)	3	6	-0.333333
SWR1 complex	chromatin assembly complex (GO)	6	6	0
SWR1 complex	commitment complex (GO)	8	12	-0.2
SWR1 complex	cyclin-dependent protein kinase holoenzyme complex (GO)	11	2	0.692308
SWR1 complex	cytoplasmic dynein complex (GO)	2	11	-0.692308
SWR1 complex	dynactin complex (GO)	2	14	-0.75
SWR1 complex	ESCRT III complex (GO)	2	7	-0.555556
SWR1 complex	Holliday junction resolvase complex (GO)	0	2	-1
SWR1 complex	kinesin complex (GO)	11	8	0.157895
SWR1 complex	Mdm10/Mdm12/Mmm1 complex (GO)	6	11	-0.294118
SWR1 complex	mitochondrial inner membrane presequence translocase complex (GO)	2	0	1
SWR1 complex	mitochondrial outer membrane translocase complex (GO)	3	2	0.2
SWR1 complex	mitochondrial proton-transporting ATP synthase complex, coupling factor F(o) (GO)	2	5	-0.428571
SWR1 complex	mitochondrial respiratory chain complex II (GO)	4	5	-0.111111
SWR1 complex	mitochondrial sorting and assembly machinery complex (GO)	7	8	-0.0666667
SWR1 complex	mitotic checkpoint complex (GO)	4	12	-0.5
SWR1 complex	monopolin complex (GO)	7	5	0.166667
SWR1 complex	Mre11 complex (GO)	4	2	0.333333
SWR1 complex	mRNA cap complex (GO)	3	5	-0.25
SWR1 complex	nuclear telomere cap complex (GO)	2	11	-0.692308
SWR1 complex	nucleolar preribosome, small subunit precursor (GO)	2	4	-0.333333
SWR1 complex	nucleotide-excision repair factor 1 complex (GO)	5	4	0.111111
SWR1 complex	oligosaccharyl transferase complex (GO)	25	11	0.388889
SWR1 complex	proteasome complex (GO)	7	11	-0.222222
SWR1 complex	protein phosphatase type 1 complex (GO)	3	3	0
SWR1 complex	ribonuclease H2 complex (GO)	1	3	-0.5
SWR1 complex	ribonucleoprotein complex (GO)	0	7	-1
SWR1 complex	signal peptidase complex (GO)	2	4	-0.333333
SWR1 complex	SNARE complex (GO)	4	0	1
SWR1 complex	TORC1 complex (GO)	4	6	-0.2
SWR1 complex	TORC2 complex (GO)	10	5	0.333333
SWR1 complex	transcription elongation factor complex (GO)	4	3	0.142857
SWR1 complex	translocon complex (GO)	10	1	0.818182
SWR1 complex	ubiquitin ligase complex (GO)	13	9	0.181818
SWR1 complex	vacuolar transporter chaperone complex (GO)	1	8	-0.777778
Set3C	MutSalpha complex	0	2	-1
Set3C	Cdc73-Paf1 complex	2	5	-0.428571
Set3C	AP-1 adaptor complex	1	4	-0.6
Set3C	U4-U6 x U5 tri-snRNP complex	1	3	-0.5
Set3C	GET complex	4	0	1
Set3C	COPI vesicle coat	0	3	-1
Set3C	GID complex	2	9	-0.636364
Set3C	Golgi transport complex	3	3	0
Set3C	mitochondrial pyruvate dehydrogenase complex	0	3	-1
Set3C	Srb-mediator complex	9	12	-0.142857
Set3C	snf1 protein kinase complex	1	6	-0.714286
Set3C	TREX complex	0	3	-1
Set3C	CCAAT-binding factor complex	0	2	-1
Set3C	vacuolar proton-transporting V-type ATPase, V1 domain	1	2	-0.333333
Set3C	cytosolic small ribosomal subunit	5	4	0.111111
Set3C	HOPS complex	4	5	-0.111111
Set3C	NuA4 histone acetyltransferase complex	9	14	-0.217391
Set3C	RNA polymerase I complex	5	1	0.666667
Set3C	90S preribosome	7	3	0.4
Set3C	RSC complex	7	15	-0.363636
Set3C	SAGA complex	27	6	0.636364
Set3C	TRAPP complex	2	1	0.333333
Set3C	CAF-1 complex	4	2	0.333333
Set3C	proteasome regulatory particle	21	3	0.75
Set3C	Ski complex	2	2	0
Set3C	exomer complex	2	0	1
Set3C	INO80 complex	8	10	-0.111111
Set3C	Elongator holoenzyme complex	6	2	0.5
Set3C	retromer complex	4	1	0.6
Set3C	anaphase-promoting complex	1	3	-0.5
Set3C	alpha-1,6-mannosyltransferase complex	5	0	1
Set3C	ESCRT I complex	3	4	-0.142857
Set3C	septin complex	8	3	0.454545
Set3C	preribosome, large subunit precursor	16	6	0.454545
Set3C	Mre11 complex	1	2	-0.333333
Set3C	endoplasmic reticulum Sec complex	4	0	1
Set3C	HIR complex	3	2	0.2
Set3C	RNA polymerase II complex	0	2	-1
Set3C	nascent polypeptide-associated complex	1	2	-0.333333
Set3C	cytosolic large ribosomal subunit	30	15	0.333333
Set3C	prefoldin complex	3	12	-0.6
Set3C	alpha,alpha-trehalose-phosphate synthase complex (UDP-forming)	2	4	-0.333333
Set3C	exosome (RNase complex)	5	0	1
Set3C	COMPASS complex	2	7	-0.555556
Set3C	snRNP U6	5	4	0.111111
Set3C	putative Las17-Sla1-Vrp1 complex	1	2	-0.333333
Set3C	putative Sit4-Sap185-Rts3-Hrk1 complex	1	4	-0.6
Set3C	putative Bre1-Lge1 complex	2	6	-0.5
Set3C	putative Tub3-Gcn1-Gcn20-Gfa1-Mae1-Sam1-Clu1 complex	0	4	-1
Set3C	putative Pmr1-Psd1 complex	5	2	0.428571
Set3C	putative Arx1-Rsa4-Sda1-Ipi3-Nsa2-Nog2-Bud20-Ipi1-Mdn1 complex	3	0	1
Set3C	putative Ade16-Ade17-Sol2 complex	2	2	0
Set3C	putative Nma2-Nma1 complex	0	2	-1
Set3C	putative Boi2-Cdc24 complex	0	2	-1
Set3C	putative Pck1-Eno1 complex	4	1	0.6
Set3C	putative Rps0a-Rps0b complex	4	0	1
Set3C	putative Asn1-Asn2 isozyme complex	1	1	0
Set3C	putative Pkh1-Mrp8-Pil1-Lsp1 complex	2	0	1
Set3C	putative Ssd1-Psy4-Pph3-Psy2 complex	1	1	0
Set3C	putative Nqm1-Tal1 complex	0	2	-1
Set3C	spliceosome	6	3	0.333333
Set3C	1,3-beta-glucan synthase complex (GO)	2	0	1
Set3C	calcineurin complex (GO)	2	0	1
Set3C	chromatin assembly complex (GO)	2	8	-0.6
Set3C	commitment complex (GO)	7	0	1
Set3C	cyclin-dependent protein kinase holoenzyme complex (GO)	3	4	-0.142857
Set3C	cytoplasmic dynein complex (GO)	1	6	-0.714286
Set3C	dynactin complex (GO)	5	5	0
Set3C	ESCRT III complex (GO)	1	4	-0.6
Set3C	Holliday junction resolvase complex (GO)	0	4	-1
Set3C	kinesin complex (GO)	3	5	-0.25
Set3C	Mdm10/Mdm12/Mmm1 complex (GO)	1	2	-0.333333
Set3C	mitochondrial outer membrane translocase complex (GO)	1	2	-0.333333
Set3C	mitochondrial proton-transporting ATP synthase complex, coupling factor F(o) (GO)	0	5	-1
Set3C	mitochondrial sorting and assembly machinery complex (GO)	0	3	-1
Set3C	monopolin complex (GO)	2	7	-0.555556
Set3C	Mre11 complex (GO)	2	2	0
Set3C	mRNA cap complex (GO)	4	0	1
Set3C	nuclear telomere cap complex (GO)	2	4	-0.333333
Set3C	nucleolar preribosome, small subunit precursor (GO)	2	0	1
Set3C	oligosaccharyl transferase complex (GO)	11	0	1
Set3C	phosphopyruvate hydratase complex (GO)	1	2	-0.333333
Set3C	proteasome complex (GO)	5	2	0.428571
Set3C	protein phosphatase type 1 complex (GO)	4	1	0.6
Set3C	signal peptidase complex (GO)	1	2	-0.333333
Set3C	SNARE complex (GO)	1	1	0
Set3C	TORC1 complex (GO)	2	7	-0.555556
Set3C	TORC2 complex (GO)	5	8	-0.230769
Set3C	transcription elongation factor complex (GO)	2	0	1
Set3C	translocon complex (GO)	3	2	0.2
Set3C	ubiquitin ligase complex (GO)	5	4	0.111111
Set3C	vacuolar transporter chaperone complex (GO)	2	2	0
MutSalpha complex	GET complex	3	0	1
MutSalpha complex	Srb-mediator complex	2	4	-0.333333
MutSalpha complex	HOPS complex	1	1	0
MutSalpha complex	90S preribosome	1	1	0
MutSalpha complex	SAGA complex	2	2	0
MutSalpha complex	proteasome regulatory particle	2	0	1
MutSalpha complex	Elongator holoenzyme complex	2	0	1
MutSalpha complex	retromer complex	1	3	-0.5
MutSalpha complex	septin complex	0	4	-1
MutSalpha complex	preribosome, large subunit precursor	1	2	-0.333333
MutSalpha complex	RNA polymerase II complex	3	0	1
MutSalpha complex	cytosolic large ribosomal subunit	1	5	-0.666667
MutSalpha complex	prefoldin complex	1	1	0
MutSalpha complex	cyclin-dependent protein kinase holoenzyme complex (GO)	2	0	1
MutSalpha complex	monopolin complex (GO)	0	2	-1
MutSalpha complex	nucleolar preribosome, small subunit precursor (GO)	2	0	1
MutSalpha complex	proteasome complex (GO)	2	1	0.333333
MutSalpha complex	protein phosphatase type 1 complex (GO)	1	2	-0.333333
MutSalpha complex	TORC1 complex (GO)	1	2	-0.333333
MutSalpha complex	TORC2 complex (GO)	1	3	-0.5
MutSalpha complex	translocon complex (GO)	0	2	-1
MutSalpha complex	vacuolar transporter chaperone complex (GO)	2	0	1
Cdc73-Paf1 complex	AP-1 adaptor complex	1	1	0
Cdc73-Paf1 complex	U4-U6 x U5 tri-snRNP complex	1	10	-0.818182
Cdc73-Paf1 complex	GET complex	0	6	-1
Cdc73-Paf1 complex	COPI vesicle coat	1	3	-0.5
Cdc73-Paf1 complex	GID complex	1	6	-0.714286
Cdc73-Paf1 complex	Golgi transport complex	1	8	-0.777778
Cdc73-Paf1 complex	mitochondrial pyruvate dehydrogenase complex	2	0	1
Cdc73-Paf1 complex	Srb-mediator complex	4	9	-0.384615
Cdc73-Paf1 complex	TREX complex	2	2	0
Cdc73-Paf1 complex	vacuolar proton-transporting V-type ATPase, V1 domain	6	2	0.5
Cdc73-Paf1 complex	cytosolic small ribosomal subunit	3	0	1
Cdc73-Paf1 complex	Elg1 RFC-like complex	1	1	0
Cdc73-Paf1 complex	HOPS complex	4	2	0.333333
Cdc73-Paf1 complex	NuA4 histone acetyltransferase complex	4	2	0.333333
Cdc73-Paf1 complex	RNA polymerase I complex	5	2	0.428571
Cdc73-Paf1 complex	90S preribosome	5	2	0.428571
Cdc73-Paf1 complex	RSC complex	1	9	-0.8
Cdc73-Paf1 complex	SAGA complex	10	8	0.111111
Cdc73-Paf1 complex	TRAPP complex	3	1	0.5
Cdc73-Paf1 complex	CAF-1 complex	1	2	-0.333333
Cdc73-Paf1 complex	proteasome regulatory particle	5	9	-0.285714
Cdc73-Paf1 complex	exomer complex	0	4	-1
Cdc73-Paf1 complex	INO80 complex	5	6	-0.0909091
Cdc73-Paf1 complex	Elongator holoenzyme complex	2	5	-0.428571
Cdc73-Paf1 complex	anaphase-promoting complex	1	2	-0.333333
Cdc73-Paf1 complex	alpha-1,6-mannosyltransferase complex	2	2	0
Cdc73-Paf1 complex	ESCRT I complex	2	3	-0.2
Cdc73-Paf1 complex	septin complex	6	1	0.714286
[truncated: 3,434 more rows]
